# Supplementary material for: Analyses of RNA-Seq and sRNA-Seq data reveal a complex network of anti-viral defense in TCV-infected Arabidopsis thaliana
Source: Sci Rep. 2016 Oct 26;6:36007. doi: 10.1038/srep36007 (PMC5080594; doi:10.1038/srep36007)
Supplement: Supplementary Table S1 [file srep36007-s2.xls]

## Sheet: Sheet1
Supplementary Table 1. List of TCV responsive DEGs in WT plants.
Transcript	Gene	Padj
NM_102001.3	AT1G21520	1.03e-53
NM_104610.1	HO4	1.76e-51
NM_103518.3	AT1G43910	1.08e-33
NM_124537.2	AT5G51580	1.72e-33
NM_128197.4	ARD3	8.37e-30
NM_117551.2	ELIP2	1.66e-26
NM_123119.3	GSR_1	3.24e-23
NM_122244.3	AT5G23380	6.09e-22
NM_102749.2	NCED5	9.58e-21
NM_117200.3	AT4G11290	9.84e-21
NM_202810.1	AT4G12735	1.17e-19
NM_127658.3	AT2G20880	9.56e-19
NM_119434.3	CCD8	1.44e-18
NM_113639.3	AT3G27250	2.97e-18
NM_119055.2	AT4G29110	3.73e-18
NM_100664.4	LBD1	8.9e-18
NM_148752.2	NIMIN-2	8.9e-18
NM_121114.3	AT5G10760	1.58e-17
NM_119877.2	MEE69	1.6e-17
NM_115103.3	PAD4	1.6e-17
NM_105750.3	AT1G70820	1.67e-17
NM_120591.2	AT5G05090	1.67e-17
NM_106680.3	AT1G80310	2.33e-17
NM_122518.2	WRKY50	2.57e-17
NM_127026.3	XTH10	4.6e-17
NM_116470.1	AT4G02370	7.64e-17
NM_106009.2	MKK9	1.02e-16
NM_113218.1	AT3G23170	1.42e-16
NM_127025.2	PR1	1.71e-16
NM_114937.2	CML41	2.41e-16
NM_118954.3	AT4G28140	3.26e-16
NM_100267.3	FLA9	3.4e-16
NM_115657.1	AT3G57950	3.96e-16
NM_122169.2	ADT5	4.05e-16
NM_123437.3	AT5G40720	4.14e-16
NM_118224.2	AT4G21060	6.75e-16
NM_103588.4	TRX5	8.28e-16
NM_125244.2	AT5G58570	1.04e-15
NM_100126.3	NIMIN1	1.5e-15
NM_113754.2	AT3G28345	1.51e-15
NM_129331.2	AT2G37750	1.74e-15
NM_113778.2	AT3G28580	1.74e-15
NM_128843.3	PHT1;5	1.93e-15
NM_121076.3	RING1	2.55e-15
NM_105661.4	GSTU11	2.58e-15
NM_128201.4	AT2G26440	2.66e-15
NM_104777.3	AT1G60970	3.17e-15
NM_126448.2	AT2G04070	5.43e-15
NM_116143.3	AT3G62780	5.58e-15
NM_128205.2	UGT76D1	6e-15
NM_099983.2	NAC001	6.8e-15
NM_100679.4	AT1G08050	7.49e-15
NM_114616.2	AT3G47480	1.09e-14
NM_111854.4	AT3G10190	1.17e-14
NM_130003.1	AT2G44400	1.55e-14
NM_116400.3	AT4G01700	1.64e-14
NM_101505.2	OCT3	1.77e-14
NM_119354.2	AT4G32020	2.13e-14
NM_102057.3	TGA3	3.44e-14
NM_105163.3	AT1G64890	4.26e-14
NM_111464.3	AT3G05900	4.54e-14
NM_121728.3	GSTF12	6.03e-14
NM_105737.3	HWI1	7.3e-14
NM_125202.2	SVL5	7.65e-14
NM_121872.2	BMY3	9.47e-14
NM_104617.3	RXF12	9.69e-14
NM_115906.3	AT3G60420	9.74e-14
NM_113585.3	CCL	9.99e-14
NM_127798.3	CYP79B3	9.99e-14
NM_130204.2	WRKY46	9.99e-14
NM_114442.2	AT3G45730	1.04e-13
NM_123314.3	AT5G39520	1.13e-13
NM_106347.2	AT1G76960	1.42e-13
NM_117956.2	RABA1e	1.58e-13
NM_103810.2	AT1G49200	1.78e-13
NM_124785.2	UF3GT	1.92e-13
NM_101861.2	AT1G20070	2.26e-13
NM_122255.6	AT5G23480	3.02e-13
NM_123445.1	AT5G40800	3.16e-13
NM_118739.2	AT4G26060	3.47e-13
NM_119063.2	AT4G29190	3.87e-13
NM_129436.3	AT2G38790	4.98e-13
NM_180129.3	CCA1	5.35e-13
NM_102232.1	AT1G23840	5.63e-13
NM_121957.3	MSL9	5.63e-13
NM_128868.1	RLP28	6.98e-13
NM_114435.1	AT3G45660	7.19e-13
NM_120990.2	AT5G09530	7.49e-13
NM_102998.3	MYC2	1.08e-12
NM_100001.1	CYP78A8	1.13e-12
NM_114936.4	GATL2	1.13e-12
NM_114529.5	AT3G46620	1.53e-12
NM_115547.2	AT3G56880	1.83e-12
NM_116792.2	AT4G05540	1.97e-12
NM_119741.2	AT4G35750	2.09e-12
NM_178968.4	UBQ10	2.24e-12
NM_115916.3	AT3G60520	2.4e-12
NM_117639.2	UGT84A3	2.67e-12
NM_100573.3	EXO70B2	2.79e-12
NM_106639.4	BAC2	3e-12
NM_106660.6	PP2-B11	3.17e-12
NM_113193.1	CML11	3.51e-12
NM_128549.2	ELF4-L1	3.51e-12
NM_119007.2	AT4G28650	3.6e-12
NM_124818.3	THE1	5.26e-12
NM_111830.3	AT3G09950	5.39e-12
NM_112545.1	ATL2	6.26e-12
NM_123544.3	CIP1	6.59e-12
NM_104409.3	AGP21	7.35e-12
NM_124784.2	AT5G54050	8e-12
NM_124927.3	AT5G55450	8.56e-12
NM_117407.2	AT4G13340	9.23e-12
NM_112304.2	NCED3	1.06e-11
NM_124221.2	AT5G48460	1.27e-11
NM_117614.3	AT4G15260	1.41e-11
NM_117693.2	AT4G16000	1.81e-11
NM_123813.3	CML43	1.91e-11
NM_118680.1	DREB1A	1.93e-11
NM_128494.4	TOPP1	2.26e-11
NM_102442.1	AT1G26790	2.38e-11
NM_126770.7	MRP11	2.65e-11
NM_115614.2	AT3G57540	2.72e-11
NM_125612.2	CXE20	2.73e-11
NM_001085243.1	AT5G44574	2.77e-11
NM_116754.3	AT4G05150	2.94e-11
NM_119854.2	RAP2.10	3.18e-11
NM_113160.3	AT3G22620	3.19e-11
NM_121852.3	AT5G18470	3.19e-11
NM_148168.3	AT5G67385	3.64e-11
NM_130213.3	AT2G46490	3.7e-11
NM_115584.4	BG3	3.87e-11
NM_124562.2	AT5G51830	4.23e-11
NM_103221.2	AGP5	4.29e-11
NM_125608.3	AT5G62150	4.43e-11
NM_123973.3	PTR3	4.89e-11
NM_117456.5	AT4G13820	5.08e-11
NM_128521.4	AT2G29670	5.24e-11
NM_100305.3	SHY2	5.39e-11
NM_130228.1	AT2G46630	5.54e-11
NM_104396.2	AT1G55230	5.64e-11
NM_105355.2	AT1G66840	5.97e-11
NM_105985.2	KTI1	5.97e-11
NM_121459.5	AT5G14550	6.33e-11
NM_180130.2	CCA1	6.52e-11
NM_105164.2	CYP89A2	6.52e-11
NM_129452.3	PHT1;4	6.71e-11
NM_113528.3	CYP71B23	7.32e-11
NM_101983.3	EXT3	7.47e-11
NM_102004.2	AT1G21550	9.3e-11
NM_102538.2	STZ	1.03e-10
NM_126444.1	AT2G04050	1.06e-10
NM_117170.1	AT4G11000	1.13e-10
NM_111974.3	PP2CA	1.16e-10
NM_130004.2	AT2G44410	1.25e-10
NM_103956.3	AT1G50740	1.27e-10
NM_118748.2	CGA1	1.29e-10
NM_119836.2	HVA22K	1.62e-10
NM_117217.1	CRK30	2.28e-10
NM_112660.5	PAP17	2.32e-10
NM_100032.3	AT1G01500	2.34e-10
NM_124653.3	AT5G52750	2.84e-10
NM_126666.3	XTH4	2.84e-10
NM_112943.4	AT3G20510	3.15e-10
NM_114916.3	AT3G50560	3.2e-10
NM_127816.2	UCP5	3.2e-10
NM_125707.3	AT5G63130	3.25e-10
NM_116166.4	GID1B	3.5e-10
NM_105310.3	MYB90	3.93e-10
NM_119988.4	AT4G38260	4.19e-10
NM_121678.2	AT5G16720	4.21e-10
NM_126476.2	NUDT5	4.29e-10
NM_101197.3	RAV1	4.36e-10
NM_148445.3	EXO70H6	4.46e-10
NM_123230.3	AT5G38690	4.81e-10
NM_127849.3	GRF1	5.05e-10
NM_116964.2	EXO	5.22e-10
NM_102367.2	TEM1	5.4e-10
NM_106394.2	NAC032	5.97e-10
NM_130360.3	AGP26	5.99e-10
NM_120555.2	AT5G04730	7.93e-10
NM_129018.3	PTAC12	8.8e-10
NM_123640.3	AT5G42760	9.54e-10
NM_106309.2	AT1G76590	9.57e-10
NM_113554.2	AT3G26470	9.57e-10
NM_119575.1	UGT73B2	9.59e-10
NM_118745.1	AT4G26120	9.6e-10
NM_179635.3	AT2G17705	1.02e-09
NM_127985.3	AT2G24240	1.14e-09
NM_122492.1	RLP52	1.25e-09
NM_130225.3	AT2G46600	1.32e-09
NM_127643.4	AT2G20780	1.34e-09
NM_125774.3	NAC102	1.44e-09
NM_120922.4	AGAL1	1.46e-09
NM_111277.1	NAC046	1.54e-09
NM_102177.2	AT1G23280	1.55e-09
NM_001085319.1	AT5G63225	1.65e-09
NM_117957.4	AT4G18440	1.68e-09
NM_124405.2	AT5G50260	1.68e-09
NM_001084103.2	AT1G21528	1.75e-09
NM_112575.3	AT3G16990	1.75e-09
NM_179648.1	PNP-A	1.79e-09
NM_115131.4	AT3G52710	1.89e-09
NM_124083.2	BI1	1.89e-09
NM_111867.3	AT3G10320	2.1e-09
NM_180054.1	AT2G43120	2.11e-09
NM_117093.3	ATHSP22.0	2.13e-09
NM_001203213.1	AT3G60420	2.22e-09
NM_102168.3	AT1G23200	2.27e-09
NM_124766.2	ENODL1	2.27e-09
NM_124983.3	HSP81-3	2.29e-09
NM_130287.2	MYB2	2.38e-09
NM_106386.4	AT1G77370	2.4e-09
NM_118752.4	AT4G26190	2.4e-09
NM_128290.3	AT2G27310	2.49e-09
NM_104537.2	GolS2	2.59e-09
NM_119387.2	AT4G32350	2.83e-09
NM_118660.2	AT4G25280	2.86e-09
NM_118794.4	AT4G26600	2.86e-09
NM_117791.3	AT4G16880	3.18e-09
NM_202167.1	AT1G23440	3.21e-09
NM_123434.2	AT5G40690	3.32e-09
NM_117299.6	AT4G12290	3.33e-09
NM_129313.1	AT2G37580	4.04e-09
NM_121112.4	AT5G10740	4.42e-09
NM_127788.3	AT2G22200	4.55e-09
NM_115466.4	AT3G56080	4.75e-09
NM_116467.4	AT4G02340	5.09e-09
NM_119924.3	BT5	5.09e-09
NM_124956.1	CRR21	5.09e-09
NM_116791.2	IBR1	5.09e-09
NM_122523.3	AT5G26220	5.29e-09
NM_127019.4	LURP1	5.34e-09
NM_101088.3	AT1G12160	5.36e-09
NM_128825.3	RLP22	5.41e-09
NM_117937.4	TRANS11	5.64e-09
NM_106588.1	CHX2	5.7e-09
NM_124269.2	TED7	5.81e-09
NM_127184.2	KCS9	5.9e-09
NM_111831.4	AT3G09960	5.96e-09
NM_115200.4	AT3G53400	5.98e-09
NM_120069.4	RD19	6.56e-09
NM_105243.3	AT1G65690	6.93e-09
NM_180545.2	AT5G26690	6.94e-09
NM_120277.3	AT5G01990	7.69e-09
NM_100461.5	AT1G05805	7.92e-09
NM_101715.3	MYB51	8e-09
NM_127851.4	PSK2	8e-09
NM_121946.1	AT5G19410	8.16e-09
NM_102706.2	AT1G29660	8.31e-09
NM_130281.4	AT2G47130	8.36e-09
NM_127396.3	TTN5	8.55e-09
NM_126478.3	NUDT6	9.03e-09
NM_126063.2	AT5G66650	9.07e-09
NM_128343.2	AT2G27830	9.65e-09
NM_130156.1	AT2G45930	9.8e-09
NM_118073.2	AT4G19530	1.02e-08
NM_113880.1	AT5MAT	1.02e-08
NM_122162.2	AT5G22560	1.07e-08
NM_104541.3	PAP1	1.07e-08
NM_111656.3	Hsp89.1	1.09e-08
NM_118119.2	AT4G20000	1.1e-08
NM_118379.4	AT4G22530	1.11e-08
NM_114564.2	PHS2	1.21e-08
NM_118446.2	EP1	1.33e-08
NM_114775.2	AT3G49160	1.36e-08
NM_127754.3	AT2G21850	1.39e-08
NM_129737.2	AT2G41730	1.4e-08
NM_120380.2	AT5G03020	1.44e-08
NM_120550.4	AT5G04680	1.44e-08
NM_111651.2	AT3G07720	1.52e-08
NM_001035830.2	AT3G60966	1.67e-08
NM_106118.2	GSTU10	1.67e-08
NM_179983.3	AT2G39270	1.68e-08
NM_120612.1	AT5G05300	1.68e-08
NM_125081.2	AT5G56990	1.73e-08
NM_120238.4	FER1	1.73e-08
NM_124262.3	ATSDI1	1.77e-08
NM_116634.3	AT4G03960	1.78e-08
NM_118980.3	AAC3	1.8e-08
NM_104556.4	AT1G57590	1.84e-08
NM_114817.2	LSU3	1.85e-08
NM_113490.2	AT3G25870	1.88e-08
NM_102260.3	AT1G24140	1.89e-08
NM_120965.5	AT5G09290	1.9e-08
NM_119923.3	NPY5	1.9e-08
NM_122588.1	RLP53	1.92e-08
NM_113713.3	AT3G27960	1.97e-08
NM_115606.2	AT3G57460	1.97e-08
NM_121994.3	AT5G19875	2.08e-08
NM_128417.1	AT2G28570	2.21e-08
NM_100285.3	AT1G04040	2.28e-08
NM_128328.2	CYP94C1	2.28e-08
NM_202550.1	SAG20	2.28e-08
NM_121816.2	NCBP	2.36e-08
NM_130227.3	AT2G46620	2.44e-08
NM_124690.2	AT5G53110	2.54e-08
NM_119574.3	UGT73B3	2.74e-08
NM_124095.3	NUDT8	2.89e-08
NM_001203806.1	AT4G15165	2.99e-08
NM_129751.1	AT2G41870	3.08e-08
NM_127720.1	AT2G21480	3.09e-08
NM_121184.2	AT5G11460	3.1e-08
NM_128827.2	RLP23	3.1e-08
NM_122130.3	AT5G22250	3.13e-08
NM_116956.3	AT4G08870	3.16e-08
NM_124659.1	AT5G52810	3.18e-08
NM_117935.2	AT4G18250	3.22e-08
NM_119458.3	AT4G33040	3.36e-08
NM_122483.3	AT5G25820	3.36e-08
NM_117855.5	ERF-1	3.45e-08
NM_122634.3	PNC2	3.45e-08
NM_129704.2	AT2G41410	3.6e-08
NM_116580.3	AT4G03420	3.6e-08
NM_100778.2	SRC2	3.6e-08
NM_103576.4	AT1G44960	3.62e-08
NM_123609.3	AT5G42440	3.62e-08
NM_125944.3	KAC2	3.62e-08
NM_116163.3	TIR1	3.62e-08
NM_118652.2	HSP23.6-MITO	3.96e-08
NM_128607.3	AT2G30550	4e-08
NM_115046.5	AT3G51870	4.06e-08
NM_122372.2	AT5G24640	4.06e-08
NM_101217.3	AT1G13470	4.21e-08
NM_120055.4	AT4G38950	4.21e-08
NM_115674.3	BZIP61	4.22e-08
NM_106161.2	PR5	4.22e-08
NM_202430.1	AT1G76955	4.31e-08
NM_100808.2	AT1G09380	4.32e-08
NM_105772.2	MYBL2	4.32e-08
NM_129387.2	PYL4	4.32e-08
NM_123712.3	AT5G43460	4.41e-08
NM_116499.2	AT4G02650	4.47e-08
NM_125601.2	AT5G62080	4.47e-08
NM_105009.2	AT1G63300	4.48e-08
NM_126449.4	AT2G04080	4.48e-08
NM_115911.2	AT3G60470	4.48e-08
NM_106482.1	GSTU22	4.48e-08
NM_112470.2	MFP1	4.48e-08
NM_121277.3	FIS1B	4.49e-08
NM_100437.2	AT1G05575	4.58e-08
NM_103965.4	POLGAMMA2	4.68e-08
NM_128774.3	AT2G32150	4.78e-08
NM_121320.2	SAG29	4.85e-08
NM_120657.2	AT5G05750	4.94e-08
NM_127259.3	NAC036	4.94e-08
NM_179701.1	AT2G22795	4.97e-08
NM_128473.3	AT2G29170	5.04e-08
NM_123744.3	AT5G43770	5.27e-08
NM_116120.2	AT3G62550	5.33e-08
NM_120427.2	ATB'_ALPHA	5.34e-08
NM_115048.6	AT3G51890	5.41e-08
NM_115909.4	AT3G60450	5.56e-08
NM_105704.1	AT1G70360	5.68e-08
NM_114326.1	AT3G44580	5.96e-08
NM_121809.2	AT5G18040	6.26e-08
NM_106182.3	DHAR2	6.36e-08
NM_116772.3	AGD13	6.46e-08
NM_129440.3	AT2G38830	6.46e-08
NM_101597.5	AT1G17360	6.51e-08
NM_102819.3	AT1G30820	6.51e-08
NM_112769.2	PMT5	6.51e-08
NM_125304.3	AT5G59140	6.52e-08
NM_118316.1	AT4G21950	6.63e-08
NM_120063.5	EDS5	6.71e-08
NM_123992.2	AT5G46230	7.01e-08
NM_123275.3	AT5G39130	7.05e-08
NM_119440.2	AT4G32870	7.29e-08
NM_001123985.1	AT1G49032	7.38e-08
NM_119953.3	AT4G37920	7.95e-08
NM_124928.3	AT5G55460	8.07e-08
NM_105471.3	HPR	8.11e-08
NM_125884.3	DPE1	8.13e-08
NM_111930.2	AT3G10930	8.15e-08
NM_125553.2	ERF104	8.15e-08
NM_111215.3	AT3G03440	8.19e-08
NM_113305.4	AT3G24000	8.21e-08
NM_130076.2	SPX3	8.31e-08
NM_001125163.1	AT3G15518	8.37e-08
NM_130157.4	AT2G45940	8.39e-08
NM_114723.1	AT3G48640	8.56e-08
NM_112303.3	AT3G14430	8.61e-08
NM_118451.5	CRK14	8.61e-08
NM_111112.3	AT3G02450	8.92e-08
NM_128870.3	CSLD1	8.94e-08
NM_120414.3	AT5G03350	9.24e-08
NM_130312.3	AT2G47440	9.31e-08
NM_120361.4	AT5G02830	9.71e-08
NM_101851.3	AT1G19960	1.02e-07
NM_119831.2	AT4G36670	1.03e-07
NM_105464.3	NAP3	1.03e-07
NM_202242.2	NPQ4	1.03e-07
NM_115353.4	PDIL1-3	1.03e-07
NM_119911.3	AT4G37470	1.05e-07
NM_116916.3	MEKK3	1.05e-07
NM_100915.3	AT1G10400	1.07e-07
NM_112693.3	EMB1270	1.09e-07
NM_115132.2	ACA1	1.11e-07
NM_125987.2	AT5G65900	1.11e-07
NM_127852.3	EMB2001	1.11e-07
NM_114884.4	KICP-02	1.12e-07
NM_130093.2	AT2G45300	1.14e-07
NM_121549.3	CLPB3	1.14e-07
NM_113535.2	CYP71B4	1.14e-07
NM_111026.3	NAC044	1.14e-07
NM_124862.4	TSB1	1.14e-07
NM_122222.2	AT5G23160	1.15e-07
NM_104798.2	AT1G61170	1.16e-07
NM_124607.4	AT5G52280	1.19e-07
NM_124767.2	AT5G53880	1.21e-07
NM_117764.4	AT4G16630	1.25e-07
NM_126052.2	AT5G66540	1.27e-07
NM_119244.2	SIP3	1.27e-07
NM_113477.4	AOC3	1.29e-07
NM_102867.1	AGO3	1.3e-07
NM_129479.2	AT2G39210	1.32e-07
NM_106310.3	AT1G76600	1.38e-07
NM_123264.1	AT5G39020	1.41e-07
NM_102933.2	STRS1	1.41e-07
NM_114355.2	FAMT	1.42e-07
NM_118499.3	AT4G23680	1.45e-07
NM_115530.1	SIB1	1.52e-07
NM_105830.3	AT1G71720	1.56e-07
NM_117875.3	AT4G17670	1.58e-07
NM_117531.3	CFM3B	1.58e-07
NM_105849.2	AT1G71910	1.61e-07
NM_117074.7	AT4G10060	1.73e-07
NM_124750.1	AT5G53710	1.74e-07
NM_113207.3	CFM3A	1.74e-07
NM_102708.3	AT1G29680	1.77e-07
NM_101631.1	NOF1	1.77e-07
NM_111070.4	SRG3	1.77e-07
NM_115719.2	AT3G58570	1.81e-07
NM_104393.4	AT1G55200	1.82e-07
NM_105902.3	AT1G72430	1.82e-07
NM_125854.3	AT5G64580	1.88e-07
NM_113213.1	RLP38	1.88e-07
NM_106400.2	PDIL1-2	1.93e-07
NM_117860.5	AT4G17540	2e-07
NM_129714.3	CKX1	2.02e-07
NM_129264.3	RIP3	2.02e-07
NM_104474.2	AT1G55960	2.07e-07
NM_105616.3	NAP	2.09e-07
NM_129576.2	PP2C5	2.09e-07
NM_123358.3	TRX2	2.1e-07
NM_116028.4	CRF6	2.13e-07
NM_112148.3	MRP8	2.14e-07
NM_102588.2	PUP1	2.14e-07
NM_106104.3	AT1G74440	2.18e-07
NM_113635.2	AT3G27210	2.19e-07
NM_101965.2	AT1G21110	2.21e-07
NM_129916.2	AT2G43540	2.21e-07
NM_123387.2	AT5G40230	2.28e-07
NM_105746.3	AT1G70780	2.31e-07
NM_114492.4	HSP17.4	2.33e-07
NM_111291.3	AT3G04200	2.46e-07
NM_126202.3	AT2G01410	2.48e-07
NM_125483.1	RLK1	2.48e-07
NM_180066.2	EMB2777	2.51e-07
NM_100630.2	AT1G07560	2.52e-07
NM_113113.3	AT3G22160	2.58e-07
NM_119371.2	AT4G32190	2.58e-07
NM_102883.4	AT1G31440	2.59e-07
NM_119603.2	AT4G34380	2.6e-07
NM_117715.2	AT4G16190	2.68e-07
NM_126046.2	AT5G66480	2.74e-07
NM_121643.3	AT5G16380	2.8e-07
NM_102780.2	AT1G30440	2.85e-07
NM_116949.3	AT4G08790	2.87e-07
NM_115045.3	CAX3	2.89e-07
NM_128443.3	XBAT31	2.91e-07
NM_111186.2	AT3G03160	2.94e-07
NM_101991.2	emb2170	2.98e-07
NM_126293.3	PP2-B10	3.01e-07
NM_119713.3	RHA3B	3.03e-07
NM_129273.4	PIP2B	3.11e-07
NM_180063.1	AT2G43340	3.15e-07
NM_128418.2	AT2G28580	3.34e-07
NM_100173.3	GSTF7	3.38e-07
NM_100549.2	AT1G06720	3.44e-07
NM_102572.2	AT1G28070	3.48e-07
NM_001084915.1	RTFL12	3.5e-07
NM_105563.4	AT1G68890	3.53e-07
NM_123685.3	AT5G43190	3.53e-07
NM_111736.2	AT3G09020	3.56e-07
NM_120499.4	AT5G04170	3.56e-07
NM_125473.3	AT5G60800	3.64e-07
NM_128423.2	AT2G28620	3.71e-07
NM_115546.3	AT3G56870	3.77e-07
NM_127735.2	AT2G21640	3.86e-07
NM_106434.1	ARF17	3.99e-07
NM_115407.3	EXPA16	3.99e-07
NM_111505.3	AT-P4H-2	4.06e-07
NM_104988.1	AT1G63100	4.08e-07
NM_103687.1	RLP7	4.13e-07
NM_130153.1	AT2G45900	4.21e-07
NM_125839.3	AT5G64430	4.21e-07
NM_100288.2	TOM22-I	4.27e-07
NM_111636.2	AT3G07570	4.42e-07
NM_117485.3	AT4G14090	4.56e-07
NM_179727.4	AGL61	4.65e-07
NM_105577.2	AT1G69070	4.65e-07
NM_117500.5	AT4G14230	4.7e-07
NM_116426.2	GPAT3	4.76e-07
NM_101291.2	AT1G14250	4.86e-07
NM_123769.3	AT5G44020	4.89e-07
NM_117813.2	CT-BMY	4.89e-07
NM_106151.2	ORA47	4.97e-07
NM_116171.2	EDL3	5.05e-07
NM_119504.3	AT4G33500	5.06e-07
NM_115240.4	Fes1B	5.07e-07
NM_179770.1	NLP1	5.07e-07
NM_105959.2	PS2	5.08e-07
NM_124633.3	AT5G52540	5.16e-07
NM_120728.5	AT5G06450	5.18e-07
NM_104210.3	TLP7	5.2e-07
NM_118624.3	AT4G24920	5.21e-07
NM_121792.3	CAX7	5.23e-07
NM_128553.2	NDA2	5.26e-07
NM_105749.2	AT1G70810	5.29e-07
NM_120994.2	AT5G09570	5.31e-07
NM_102679.5	COR413IM1	5.38e-07
NM_104652.2	ZCF37	5.4e-07
NM_101788.3	AT1G19310	5.52e-07
NM_111156.2	ILR1	5.52e-07
NM_113557.2	PIRL2	5.57e-07
NM_118903.1	AT4G27654	5.65e-07
NM_101515.2	AT1G16500	5.7e-07
NM_129421.3	AT2G38640	5.71e-07
NM_119050.2	emb2726	5.83e-07
NM_101303.3	UTR3	5.83e-07
NM_147867.5	AT5G18065	5.91e-07
NM_115175.1	UGT73D1	6.14e-07
NM_104918.4	ACO2	6.17e-07
NM_118004.2	HSF_A4A	6.21e-07
NM_124794.2	ILL3	6.21e-07
NM_113780.3	AT3G28600	6.23e-07
NM_111643.3	AT3G07640	6.27e-07
NM_104471.5	AT1G55930	6.28e-07
NM_105224.2	AT1G65500	6.57e-07
NM_180053.1	AT2G43110	6.61e-07
NM_104509.3	AT1G56300	6.65e-07
NM_114992.1	AT3G51330	6.65e-07
NM_116780.2	YAO	6.65e-07
NM_121480.3	AO	6.67e-07
NM_102152.2	AT1G23040	6.71e-07
NM_116742.1	AT4G05030	6.71e-07
NM_116718.2	MSRB3	6.73e-07
NM_111614.2	AT3G07350	6.88e-07
NM_117673.5	AT4G15810	6.9e-07
NM_148378.4	AT4G27595	6.9e-07
NM_106488.2	AT1G78410	6.99e-07
NM_120158.2	CYP79B2	6.99e-07
NM_113524.4	CYP71B19	7.09e-07
NM_111938.3	RLP34	7.09e-07
NM_100452.4	AT1G05720	7.12e-07
NM_117560.2	IQD19	7.12e-07
NM_124521.1	AT5G51420	7.14e-07
NM_106034.2	AT1G73750	7.26e-07
NM_121875.3	RUK	7.34e-07
NM_113254.2	AT3G23510	7.41e-07
NM_128995.2	LHB1B1	7.41e-07
NM_147243.3	AT2G04495	7.46e-07
NM_114476.1	AT3G46070	7.46e-07
NM_100225.2	AHP5	7.55e-07
NM_101202.4	AT1G13310	7.55e-07
NM_125880.1	AT5G64820	7.6e-07
NM_102418.3	BGLU40	7.7e-07
NM_121696.2	AT5G16900	7.74e-07
NM_129544.3	AT2G39850	7.79e-07
NM_106538.2	AT1G78895	7.94e-07
NM_116055.1	AT3G61900	7.94e-07
NM_121053.4	AT5G10150	7.94e-07
NM_122170.2	emb1211	7.94e-07
NM_119649.4	MRL1	7.94e-07
NM_127299.3	PIRL5	8.04e-07
NM_124117.2	TIP2;3	8.04e-07
NM_101205.2	AT1G13340	8.07e-07
NM_113536.3	CYP71B26	8.15e-07
NM_129596.3	AT2G40360	8.26e-07
NM_114325.4	AT3G44570	8.3e-07
NM_117195.4	TOPP7	8.42e-07
NM_100539.2	AT1G06620	8.44e-07
NM_148725.3	SPA3	8.67e-07
NM_113135.3	AOX1A	8.7e-07
NM_103972.2	AT1G50920	8.71e-07
NM_121063.1	DOT3	8.74e-07
NM_115626.1	NRPA1	8.74e-07
NM_106457.2	RAP2.4	8.74e-07
NM_148463.3	AT1G13360	8.8e-07
NM_100923.3	AT1G10490	8.82e-07
NM_104742.3	AT1G60590	8.82e-07
NM_100528.2	GSL07	8.95e-07
NM_114646.3	ATH6	8.98e-07
NM_120426.3	AT5G03460	9.06e-07
NM_130048.2	ERF13	9.07e-07
NM_112384.2	ERF4	9.14e-07
NM_122614.3	GID1C	9.18e-07
NM_102866.2	AGO2	9.24e-07
NM_102700.2	AT1G29600	9.28e-07
NM_110981.2	AT3G01160	9.46e-07
NM_112724.3	EMB1865	9.5e-07
NM_118803.4	SHV3	9.5e-07
NM_100584.4	F2KP	9.57e-07
NM_124428.2	AT5G50460	9.68e-07
NM_101150.4	AT1G12800	9.72e-07
NM_127423.3	AT2G18670	1e-06
NM_119106.1	AT4G29610	1.01e-06
NM_147852.3	AT5G08720	1.01e-06
NM_102712.3	AT1G29720	1.02e-06
NM_118399.3	AT4G22730	1.02e-06
NM_112709.2	AT3G18250	1.03e-06
NM_115243.3	AT3G53830	1.03e-06
NM_113529.2	CYP71B3	1.04e-06
NM_120375.3	AT5G02970	1.05e-06
NM_127367.2	AT2G18110	1.06e-06
NM_114235.3	AT3G43670	1.06e-06
NM_119771.3	AT4G36040	1.06e-06
NM_106566.3	AT1G79150	1.08e-06
NM_119613.7	AT4G34480	1.08e-06
NM_112102.2	emb2742	1.08e-06
NM_101695.4	HIK	1.08e-06
NM_001161195.1	HSD2	1.08e-06
NM_125669.2	HIR1	1.09e-06
NM_120141.5	AT4G39780	1.1e-06
NM_122853.3	XGD1	1.11e-06
NM_128105.3	AT2G25480	1.12e-06
NM_111621.3	NS2	1.13e-06
NM_104532.3	RXGT1	1.13e-06
NM_129049.2	AT2G34970	1.14e-06
NM_105175.5	AT1G65010	1.17e-06
NM_128400.3	AT2G28400	1.17e-06
NM_111144.5	AT3G02760	1.2e-06
NM_125094.2	AT5G57120	1.24e-06
NM_100389.3	MAPKKK18	1.25e-06
NM_106462.2	AT1G78120	1.28e-06
NM_127808.2	HB6	1.29e-06
NM_179653.3	HPT1	1.29e-06
NM_123481.1	PUP12	1.33e-06
NM_113256.4	AT3G23530	1.36e-06
NM_130247.3	AT2G46810	1.37e-06
NM_116537.3	AT4G03030	1.37e-06
NM_123233.3	AT5G38720	1.37e-06
NM_101294.2	PKS2	1.37e-06
NM_105553.2	CLE12	1.4e-06
NM_116473.3	AT4G02400	1.41e-06
NM_123645.3	DFR	1.45e-06
NM_202282.1	AT1G52855	1.47e-06
NM_114395.3	AT3G45260	1.47e-06
NM_117521.3	AT4G14420	1.47e-06
NM_123950.3	CIPK20	1.47e-06
NM_114516.2	AT3G46490	1.49e-06
NM_127374.3	MPK7	1.49e-06
NM_111033.2	AT3G01670	1.51e-06
NM_122615.3	AT5G27330	1.51e-06
NM_130188.3	AT2G46250	1.52e-06
NM_119111.3	EMB2752	1.53e-06
NM_115677.2	AT3G58150	1.54e-06
NM_116295.3	AT4G00700	1.54e-06
NM_124077.4	AT5G47060	1.54e-06
NM_102047.3	PIP5K1	1.55e-06
NM_105056.3	AT1G63810	1.58e-06
NM_102634.2	ARAB-1	1.64e-06
NM_100988.3	AT1G11160	1.64e-06
NM_105552.2	LINC3	1.67e-06
NM_115467.4	FER3	1.68e-06
NM_116688.2	CRK37	1.7e-06
NM_112063.3	PRMT3	1.7e-06
NM_179647.2	AT2G18570	1.71e-06
NM_001125164.1	AT3G15534	1.73e-06
NM_125478.3	OBP4	1.73e-06
NM_129993.4	AT2G44290	1.75e-06
NM_104933.2	FMO_GS-OX2	1.76e-06
NM_103289.4	AT1G35910	1.77e-06
NM_124657.2	AT5G52790	1.77e-06
NM_102099.2	AT1G22500	1.79e-06
NM_119539.2	AT4G33810	1.79e-06
NM_106682.1	GA3OX4	1.8e-06
NM_125284.3	CRCK1	1.83e-06
NM_113596.1	AT3G26840	1.85e-06
NM_179373.1	AT1G24145	1.88e-06
NM_121725.3	AT5G17190	1.88e-06
NM_101170.3	AT1G12990	1.9e-06
NM_123394.3	AT5G40300	1.9e-06
NM_100968.2	RECQ4A	1.9e-06
NM_111224.2	NPC4	1.93e-06
NM_100333.1	AT1G04540	1.95e-06
NM_112926.4	AT3G20350	1.99e-06
NM_117277.2	AT4G12070	1.99e-06
NM_111402.4	PNC1	1.99e-06
NM_179719.4	AT2G24280	2.01e-06
NM_106348.3	AT1G76970	2.02e-06
NM_111218.3	CYP89A9	2.02e-06
NM_112245.2	AT3G13910	2.03e-06
NM_114925.3	AT3G50650	2.04e-06
NM_111866.5	AT3G10310	2.05e-06
NM_123186.1	AT5G38250	2.06e-06
NM_125597.1	AT5G62040	2.07e-06
NM_106505.4	TPS1	2.07e-06
NM_129120.3	CSLA07	2.09e-06
NM_127991.1	AT2G24290	2.11e-06
NM_113795.2	CYP81D1	2.12e-06
NM_105688.2	AT1G70200	2.13e-06
NM_128597.2	TPP	2.16e-06
NM_115497.2	AT3G56390	2.19e-06
NM_115586.2	BGL2	2.21e-06
NM_113244.2	FAO3	2.22e-06
NM_127144.6	OTP51	2.24e-06
NM_103195.3	AT1G34750	2.28e-06
NM_111585.4	AT3G07050	2.28e-06
NM_100617.2	HAI2	2.28e-06
NM_121335.3	PBS3	2.34e-06
NM_114690.2	AT3G48200	2.35e-06
NM_122022.2	SPX1	2.39e-06
NM_121129.3	AT5G10910	2.42e-06
NM_124904.4	AT5G55220	2.47e-06
NM_112366.3	AT3G15040	2.49e-06
NM_105440.1	AT1G67720	2.51e-06
NM_100794.3	NAS3	2.53e-06
NM_129500.3	AT2G39420	2.57e-06
NM_118132.4	PTAC14	2.61e-06
NM_125062.2	AT5G56790	2.64e-06
NM_111976.3	GPAT5	2.65e-06
NM_125095.3	AT5G57130	2.69e-06
NM_124214.6	ATZIP4	2.71e-06
NM_121592.1	AT5G15870	2.73e-06
NM_105111.4	AT1G64360	2.76e-06
NM_129684.2	AT2G41190	2.76e-06
NM_114385.3	AT3G45160	2.76e-06
NM_123467.2	AT5G41020	2.76e-06
NM_116168.4	MBD4	2.78e-06
NM_115408.3	RBL	2.81e-06
NM_100394.3	CYP88A3	2.88e-06
NM_121623.2	CRS1	2.9e-06
NM_121039.4	AT5G10010	2.91e-06
NM_103271.3	CDPK2	2.91e-06
NM_130222.1	LAC6	2.95e-06
NM_105113.3	AT1G64380	2.96e-06
NM_118460.1	CRK23	2.99e-06
NM_101896.1	AT1G20460	3e-06
NM_127503.2	TAG1	3e-06
NM_118753.2	ACS7	3.02e-06
NM_123629.3	AOS	3.07e-06
NM_106264.3	ECH2	3.07e-06
NM_121144.3	KNAT4	3.07e-06
NM_100376.4	PDIL2-2	3.07e-06
NM_113821.2	AT3G29000	3.12e-06
NM_125297.3	AT5G59070	3.13e-06
NM_102919.3	AT1G31820	3.19e-06
NM_100280.2	AT1G03990	3.24e-06
NM_121679.3	AT5G16730	3.24e-06
NM_001037008.2	MT1B	3.27e-06
NM_106340.3	GT2	3.32e-06
NM_126675.2	HEN2	3.34e-06
NM_125613.2	PRH75	3.34e-06
NM_112183.2	BRL3	3.36e-06
NM_112906.4	AT3G20150	3.39e-06
NM_122575.2	GATA23	3.4e-06
NM_104150.2	AT1G52720	3.42e-06
NM_001035963.1	AT1G13608	3.43e-06
NM_124938.4	AT5G55560	3.46e-06
NM_127300.3	RHA3A	3.46e-06
NM_124899.3	SUMO3	3.52e-06
NM_179014.1	AT4G08555	3.53e-06
NM_130328.2	MHX	3.53e-06
NM_117548.3	NRPE7	3.53e-06
NM_113212.1	RLP37	3.53e-06
NM_111710.4	ATSIK	3.58e-06
NM_116724.3	DER2.2	3.62e-06
NM_126226.3	PUX2	3.62e-06
NM_100013.2	AT1G01310	3.65e-06
NM_127777.3	AT2G22080	3.66e-06
NM_120554.1	ADR1-L2	3.68e-06
NM_180596.1	OLI2	3.7e-06
NM_124536.3	AT5G51570	3.71e-06
NM_125672.2	AT5G62770	3.75e-06
NM_105870.3	AT1G72120	3.77e-06
NM_117645.2	AT4G15545	3.78e-06
NM_122159.3	AT5G22540	3.87e-06
NM_116329.2	CNGC13	3.88e-06
NM_101739.2	AT1G18810	3.9e-06
NM_123676.3	AT5G43100	3.94e-06
NM_202994.2	AT5G02600	4.02e-06
NM_114908.4	HR4	4.03e-06
NM_100492.3	SKIP16	4.07e-06
NM_117309.2	PME1	4.08e-06
NM_125781.3	UVR8	4.08e-06
NM_100117.3	AT1G02360	4.09e-06
NM_112331.2	AT3G14700	4.1e-06
NM_102736.2	AT1G29960	4.18e-06
NM_122594.2	AT5G27120	4.21e-06
NM_147856.3	ATAF2	4.3e-06
NM_125421.1	AT5G60280	4.32e-06
NM_124584.2	AT5G52050	4.45e-06
NM_129357.4	AT2G38000	4.46e-06
NM_120715.3	NHL3	4.47e-06
NM_100034.1	AT1G01520	4.52e-06
NM_100025.2	TBL25	4.52e-06
NM_127379.2	AT2G18220	4.55e-06
NM_122522.4	AL4	4.65e-06
NM_101081.2	ELP	4.65e-06
NM_125970.3	XTH6	4.74e-06
NM_148407.3	AT4G37690	4.8e-06
NM_123557.3	AT5G41920	4.8e-06
NM_123454.2	CLC-A	4.8e-06
NM_102497.1	AT1G27350	4.86e-06
NM_111998.2	NHL1	4.86e-06
NM_126347.2	PKS1	4.87e-06
NM_126050.1	AT5G66520	4.98e-06
NM_113844.3	CM1	4.98e-06
NM_123384.2	DegP9	5e-06
NM_124715.3	AT5G53360	5.08e-06
NM_112988.2	CYP705A33	5.16e-06
NM_100380.3	EFE	5.16e-06
NM_124369.3	CPHSC70-2EAT_SHOCK_PROTEIN_70-2	5.2e-06
NM_119481.2	CDC20.1	5.25e-06
NM_116546.2	AT4G03120	5.34e-06
NM_101014.3	AT1G11410	5.42e-06
NM_112356.3	PPC3	5.42e-06
NM_112445.2	AT3G15750	5.43e-06
NM_129867.2	IBH1	5.43e-06
NM_201758.2	AT2G20142	5.58e-06
NM_130001.2	AT2G44380	5.63e-06
NM_118723.3	AT4G25900	5.63e-06
NM_113405.1	RLP41	5.66e-06
NM_100587.3	AT1G07135	5.69e-06
NM_101886.3	TIM17-1	5.7e-06
NM_100517.5	AT1G06360	5.71e-06
NM_111982.1	AT3G11490	5.71e-06
NM_102558.4	AT1G27930	5.74e-06
NM_125181.4	AT5G57960	5.75e-06
NM_125439.2	AT5G60460	5.85e-06
NM_127900.3	AT2G23360	5.87e-06
NM_120390.2	AT5G03120	5.95e-06
NM_129014.3	JAZ7	5.98e-06
NM_102585.2	FIP1	6.03e-06
NM_179694.3	PFK5	6.03e-06
NM_111439.3	RLP33	6.03e-06
NM_100598.3	UGT71C5	6.03e-06
NM_105102.2	NPR1	6.05e-06
NM_121296.3	AT5G12930	6.08e-06
NM_115588.3	AT3G57280	6.13e-06
NM_124342.2	AT5G49640	6.13e-06
NM_113298.4	AT3G23930	6.23e-06
NM_115107.3	AT3G52470	6.25e-06
NM_125697.2	AT5G63030	6.25e-06
NM_111737.4	AT3G09030	6.26e-06
NM_120508.3	WCRKC2	6.26e-06
NM_118544.3	YSL1	6.27e-06
NM_112030.4	AT3G11964	6.37e-06
NM_112142.3	AT3G13050	6.37e-06
NM_123013.3	CYP81D1	6.37e-06
NM_113402.1	RLP39	6.37e-06
NM_125526.4	AT5G61330	6.49e-06
NM_114147.4	AL3	6.53e-06
NM_104045.4	AT1G51670	6.54e-06
NM_105594.3	RPK1	6.79e-06
NM_118016.3	AtS40-3	6.84e-06
NM_126283.4	PP2-B1	6.84e-06
NM_120558.3	AT5G04760	6.89e-06
NM_100636.2	PLL5	6.92e-06
NM_106090.3	AT1G74300	6.93e-06
NM_100626.2	AT1G07520	7e-06
NM_118661.4	AT4G25290	7e-06
NM_120806.3	IQD24	7e-06
NM_113183.3	ELIP1	7.08e-06
NM_121408.3	AT5G14050	7.11e-06
NM_119770.3	ARO3	7.21e-06
NM_111293.2	AT3G04220	7.35e-06
NM_129022.7	AIR9	7.37e-06
NM_102128.3	AT1G22810	7.43e-06
NM_114994.2	AT3G51350	7.49e-06
NM_115446.3	AT3G55880	7.52e-06
NM_125637.3	CDF1	7.78e-06
NM_117934.4	SS4	7.86e-06
NM_115140.2	AT3G52800	7.93e-06
NM_106354.5	AT1G77030	7.95e-06
NM_100769.3	AMI1	8e-06
NM_125347.2	AT5G59550	8.01e-06
NM_105480.2	IAR1	8.03e-06
NM_125649.4	AT5G62550	8.04e-06
NM_111578.1	AT3G06980	8.09e-06
NM_117796.1	AT4G16930	8.09e-06
NM_111393.2	ATL6	8.09e-06
NM_126091.3	sks17	8.09e-06
NM_119367.2	VAMP711	8.09e-06
NM_114859.5	AT3G49990	8.24e-06
NM_123708.2	AT5G43420	8.32e-06
NM_116203.2	AT3G63380	8.39e-06
NM_125080.2	AT5G56980	8.39e-06
NM_116080.2	PGP21	8.39e-06
NM_111297.3	PTAC3	8.39e-06
NM_127588.2	XIG	8.45e-06
NM_126353.4	AT2G03010	8.66e-06
NM_105247.3	YSL7	8.68e-06
NM_100823.3	AT1G09520	8.75e-06
NM_122326.3	AT5G24200	8.76e-06
NM_100110.2	AT1G02300	8.79e-06
NM_111904.1	AT3G10680	8.96e-06
NM_115142.4	PAP22	8.99e-06
NM_126145.2	ZF1	8.99e-06
NM_117261.5	AT4G11910	9.03e-06
NM_127716.2	AT2G21440	9.07e-06
NM_102219.2	AT1G23710	9.19e-06
NM_180529.3	CAM6	9.22e-06
NM_103210.3	PHI-1	9.22e-06
NM_122403.1	AT5G24940	9.26e-06
NM_125068.3	AT5G56850	9.37e-06
NM_148471.2	AT1G16445	9.5e-06
NM_119622.2	AT4G34560	9.53e-06
NM_103946.2	ERF3	9.53e-06
NM_127636.2	AT2G20720	9.62e-06
NM_101583.3	FUG1	9.62e-06
NM_111219.2	CHAT	9.7e-06
NM_121361.3	AT5G13580	9.96e-06
NM_101899.3	AT1G20490	9.97e-06
NM_119932.2	AT4G37700	9.97e-06
NM_112046.3	ACT11	1e-05
NM_105392.4	LINC1	1.01e-05
NM_122674.2	AT5G27920	1.03e-05
NM_127898.4	DEAR3	1.03e-05
NM_127998.3	AT2G24360	1.05e-05
NM_116570.4	tic20-IV	1.05e-05
NM_114801.3	AT3G49410	1.06e-05
NM_112198.2	AGP12	1.07e-05
NM_112746.5	AT3G18600	1.07e-05
NM_115300.2	AT3G54400	1.08e-05
NM_129861.2	NAC042	1.08e-05
NM_128104.4	RLP21	1.08e-05
NM_117828.7	SCL13	1.08e-05
NM_102564.2	AT1G27990	1.12e-05
NM_105225.3	AT1G65510	1.12e-05
NM_120404.3	LAC11	1.13e-05
NM_115578.5	BPG2	1.14e-05
NM_118654.3	RHS15	1.16e-05
NM_129701.3	AT2G41380	1.17e-05
NM_118302.5	AT4G21820	1.17e-05
NM_121234.2	AT5G11960	1.17e-05
NM_101859.3	HYD1	1.18e-05
NM_120884.1	RPA70B	1.19e-05
NM_127547.2	AT2G19890	1.22e-05
NM_117564.3	ATSUV3	1.22e-05
NM_117463.2	EDA36	1.22e-05
NM_120779.2	AT5G06970	1.23e-05
NM_117466.2	RLP50	1.23e-05
NM_117997.4	AT4G18810	1.24e-05
NM_120371.1	AT5G02930	1.24e-05
NM_102774.1	AT1G30370	1.25e-05
NM_103733.3	YSL8	1.25e-05
NM_103025.3	AT1G32920	1.26e-05
NM_127841.2	AT2G22760	1.26e-05
NM_121894.1	AT5G18890	1.26e-05
NM_123771.4	AT5G44040	1.28e-05
NM_101948.2	AT1G20950	1.29e-05
NM_105467.3	HSFA8	1.32e-05
NM_112618.3	MTO3	1.32e-05
NM_121622.3	AT5G16170	1.33e-05
NM_128187.3	GP_ALPHA_1	1.34e-05
NM_119684.3	LHT7	1.34e-05
NM_128748.2	XIF	1.34e-05
NM_118146.4	BAM3	1.35e-05
NM_122824.4	AT5G32450	1.36e-05
NM_102356.3	KCS5	1.37e-05
NM_102406.2	AT1G26420	1.38e-05
NM_124180.2	AT5G48060	1.39e-05
NM_120242.2	PRA1.B5	1.39e-05
NM_123329.2	AT5G39670	1.4e-05
NM_117387.2	AT4G13180	1.42e-05
NM_118010.4	AT4G18930	1.43e-05
NM_105574.3	AT1G69030	1.44e-05
NM_179661.1	AT2G19870	1.44e-05
NM_112286.4	AT3G14280	1.44e-05
NM_117178.2	AT4G11080	1.44e-05
NM_125993.3	AT5G65960	1.44e-05
NM_120327.4	AT5G02490	1.45e-05
NM_124873.2	AT5G54910	1.45e-05
NM_101279.2	AT1G14140	1.46e-05
NM_114987.5	AT3G51280	1.46e-05
NM_121099.3	CYP81K1	1.46e-05
NM_202692.1	RTFL1	1.46e-05
NM_105732.2	AT1G70640	1.47e-05
NM_105786.2	AT1G71170	1.47e-05
NM_120936.3	AT5G08510	1.48e-05
NM_115558.5	EDA7	1.49e-05
NM_112952.3	NDR1	1.49e-05
NM_102559.1	PGP13	1.49e-05
NM_115079.3	PHF1	1.49e-05
NM_120735.1	AT5G06520	1.5e-05
NM_102233.3	AT1G23850	1.51e-05
NM_203035.1	AT5G10745	1.52e-05
NM_119820.4	RL3	1.52e-05
NM_113279.2	AT3G23750	1.53e-05
NM_111034.2	AT3G01680	1.54e-05
NM_123931.2	AT5G45630	1.54e-05
NM_119210.1	AT4G30640	1.55e-05
NM_122132.2	AT5G22270	1.55e-05
NM_124681.3	AT5G53020	1.55e-05
NM_122624.3	CNI1	1.55e-05
NM_118871.5	VIIIB	1.55e-05
NM_104923.3	CDS1	1.56e-05
NM_116002.3	AT3G61380	1.59e-05
NM_117428.3	AT4G13540	1.59e-05
NM_202265.2	ATHAL3B	1.59e-05
NM_147905.2	EMB1030	1.59e-05
NM_100596.3	AT1G07220	1.63e-05
NM_119525.5	AT4G33670	1.63e-05
NM_121722.3	AT5G17160	1.64e-05
NM_102603.2	ERF11	1.64e-05
NM_001035962.2	AT1G13607	1.65e-05
NM_112035.4	AT3G12010	1.65e-05
NM_102038.4	AT1G21900	1.67e-05
NM_121420.1	AT5G14160	1.67e-05
NM_124810.3	AT5G54300	1.67e-05
NM_114273.3	AT3G44050	1.68e-05
NM_126033.1	SHI	1.68e-05
NM_121477.3	AT5G14730	1.69e-05
NM_102673.5	ERD2	1.69e-05
NM_113002.2	AT3G21080	1.71e-05
NM_121737.3	UGP2	1.71e-05
NM_001124084.1	GAD2	1.72e-05
NM_129432.2	ANNAT4	1.73e-05
NM_129327.3	RLK	1.73e-05
NM_101444.1	AT1G15760	1.74e-05
NM_102458.1	AT1G26940	1.74e-05
NM_179994.2	AT2G40095	1.74e-05
NM_125309.1	AT5G59190	1.74e-05
NM_112845.3	AT3G19553	1.75e-05
NM_115004.4	AT3G51450	1.75e-05
NM_129462.2	AT2G39050	1.76e-05
NM_001161129.1	AT3G09405	1.76e-05
NM_123432.3	AT5G40670	1.76e-05
NM_001125900.1	AT5G44585	1.76e-05
NM_124848.2	ATK3	1.76e-05
NM_124134.4	AT5G47610	1.77e-05
NM_105993.2	DR4	1.8e-05
NM_121785.2	VAR3	1.9e-05
NM_001203928.1	ULT1	1.91e-05
NM_125956.1	AT5G65580	1.92e-05
NM_113233.4	AT3G23310	1.93e-05
NM_112558.5	AT3G16840	1.94e-05
NM_118864.1	AT4G27300	1.94e-05
NM_125488.4	COBL5	1.94e-05
NM_113406.1	RLP42	1.97e-05
NM_101572.3	CAT8	1.98e-05
NM_117633.2	HPL1	1.98e-05
NM_102584.2	AT1G28190	1.99e-05
NM_121701.2	AT5G16950	2e-05
NM_106723.4	AT1G80750	2.01e-05
NM_202299.2	AT1G54575	2.02e-05
NM_115441.3	EPC1	2.02e-05
NM_121642.2	AAE5	2.03e-05
NM_125635.2	SMC2	2.03e-05
NM_122446.1	PLDALPHA3	2.06e-05
NM_201868.2	AT2G34357	2.09e-05
NM_128557.3	AT2G30020	2.14e-05
NM_111040.3	AT3G01740	2.14e-05
NM_123920.1	AT5G45520	2.14e-05
NM_101780.3	ARF19	2.15e-05
NM_126077.4	AT5G66790	2.19e-05
NM_126249.4	PAP7	2.19e-05
NM_105779.3	RSW10	2.19e-05
NM_106485.3	GSTU19	2.21e-05
NM_122610.2	AT5G27280	2.22e-05
NM_112252.2	AT3G13980	2.23e-05
NM_101604.2	AT1G17430	2.24e-05
NM_121331.2	AK-LYS1	2.26e-05
NM_116192.3	AT3G63270	2.26e-05
NM_103439.6	PMI1	2.26e-05
NM_117100.3	AT4G10320	2.27e-05
NM_125819.3	AT5G64230	2.27e-05
NM_128811.2	AT2G32520	2.29e-05
NM_127947.3	AT2G23840	2.3e-05
NM_126589.2	ACO3	2.31e-05
NM_117580.2	AO1	2.31e-05
NM_122955.2	AT5G35640	2.32e-05
NM_118852.2	ATK2	2.32e-05
NM_105948.3	AT1G72900	2.34e-05
NM_129052.2	AT2G35000	2.34e-05
NM_104289.2	CCX4	2.34e-05
NM_119878.4	MES9	2.35e-05
NM_106635.3	ROPGEF12	2.35e-05
NM_102666.3	PEX7	2.37e-05
NM_123654.3	SCP2	2.39e-05
NM_125822.2	EXL2	2.4e-05
NM_103466.4	LCV2	2.4e-05
NM_115072.2	AT3G52130	2.43e-05
NM_112244.4	AT3G13900	2.44e-05
NM_120710.2	AT5G06270	2.44e-05
NM_125684.4	AT5G62900	2.45e-05
NM_105449.3	SUFE2	2.47e-05
NM_102074.1	PUM8	2.48e-05
NM_120260.2	SR1	2.5e-05
NM_100734.2	AT1G08610	2.52e-05
NM_112789.2	AT3G19030	2.55e-05
NM_102223.4	AT1G23750	2.57e-05
NM_121059.2	AT5G10210	2.57e-05
NM_124153.5	AT5G47790	2.57e-05
NM_127728.2	AT2G21560	2.59e-05
NM_180144.3	AT2G47500	2.59e-05
NM_119229.1	AT4G30825	2.59e-05
NM_125796.4	SAL2	2.59e-05
NM_129752.4	GK-1	2.61e-05
NM_112320.4	AT3G14595	2.68e-05
NM_113185.3	AT3G22850	2.7e-05
NM_123543.1	AT5G41780	2.71e-05
NM_113737.2	CSLC04	2.72e-05
NM_111739.3	AT3G09050	2.73e-05
NM_130106.2	DHDPS2	2.73e-05
NM_116673.7	EMB2369	2.74e-05
NM_100483.2	AT1G06030	2.75e-05
NM_129424.4	PECT1	2.77e-05
NM_100624.1	AT1G07500	2.78e-05
NM_103219.3	AT1G35210	2.78e-05
NM_100448.3	UGT74E2	2.79e-05
NM_125799.3	AT5G64030	2.81e-05
NM_180151.3	AT2G48000	2.84e-05
NM_114402.1	AT3G45330	2.84e-05
NM_126252.3	ATMAP65-6	2.85e-05
NM_118751.3	AT4G26180	2.86e-05
NM_101015.1	DUF2	2.86e-05
NM_123596.3	AT5G42310	2.88e-05
NM_115817.2	SYN3	2.89e-05
NM_111766.2	AT3G09320	2.9e-05
NM_116112.2	AT3G62470	2.9e-05
NM_115928.4	ATG8G	2.9e-05
NM_126170.3	AT2G01080	2.92e-05
NM_202783.1	AT4G04925	2.92e-05
NM_105107.3	AT1G64330	3e-05
NM_119124.2	AT4G29780	3e-05
NM_104952.2	SCO1	3e-05
NM_120516.3	ZAT6	3e-05
NM_103052.3	GTL1	3.03e-05
NM_129754.3	AT2G41900	3.04e-05
NM_113047.3	DMP1	3.04e-05
NM_119631.2	SQS2	3.05e-05
NM_122470.2	AT5G25590	3.07e-05
NM_122098.5	JAZ12	3.08e-05
NM_102734.4	NRPA2	3.09e-05
NM_100695.2	AT1G08210	3.12e-05
NM_127806.3	AT2G22420	3.12e-05
NM_121677.5	EMB2247	3.16e-05
NM_100727.3	SIG2	3.17e-05
NM_118960.2	AT4G28200	3.19e-05
NM_126108.1	MAPKKK19	3.19e-05
NM_100568.3	TIC110	3.19e-05
NM_104787.2	AT1G61065	3.2e-05
NM_126215.4	AT2G01540	3.2e-05
NM_126195.3	At17.1	3.28e-05
NM_001084976.2	AT4G25225	3.31e-05
NM_101194.2	LINC2	3.31e-05
NM_001123828.1	AT1G17147	3.33e-05
NM_115177.5	AT3G53170	3.33e-05
NM_128057.2	AT2G24990	3.34e-05
NM_128923.4	AT2G33630	3.35e-05
NM_100349.3	KAB1	3.38e-05
NM_126336.2	UTR1	3.38e-05
NM_112695.2	RACK1C_AT	3.39e-05
NM_102241.2	AT1G23940	3.42e-05
NM_112969.2	TOP6B	3.43e-05
NM_128773.5	AT2G32140	3.45e-05
NM_111101.3	AT3G02340	3.46e-05
NM_126423.3	SOT12	3.47e-05
NM_119909.2	AGP18	3.48e-05
NM_179834.1	PARP2	3.48e-05
NM_106085.1	AT1G74250	3.49e-05
NM_123729.2	TZP	3.49e-05
NM_102704.2	AT1G29640	3.5e-05
NM_128433.3	AT2G28720	3.56e-05
NM_114888.1	AT3G50280	3.56e-05
NM_106324.2	AT1G76740	3.59e-05
NM_114767.3	AT3G49080	3.59e-05
NM_120782.3	ST2B	3.59e-05
NM_119541.4	AT4G33840	3.6e-05
NM_118760.2	PFK3	3.6e-05
NM_113374.3	AT3G24630	3.61e-05
NM_106101.3	AT1G74410	3.62e-05
NM_127194.3	BLH7	3.62e-05
NM_103037.3	NACA5	3.62e-05
NM_120429.3	AT5G03490	3.63e-05
NM_112402.2	UBC25	3.63e-05
NM_101186.5	AT1G13160	3.64e-05
NM_111647.4	AT3G07680	3.64e-05
NM_112881.4	AT3G19910	3.64e-05
NM_118947.7	AT4G28080	3.64e-05
NM_124723.1	AT5G53440	3.64e-05
NM_148088.1	MCM6	3.64e-05
NM_120676.2	ROPGEF5	3.64e-05
NM_120047.1	AT4G38870	3.67e-05
NM_116506.3	AT4G02720	3.68e-05
NM_122936.4	AT5G35450	3.7e-05
NM_126087.4	SNRK2.3	3.71e-05
NM_123077.2	SUS5	3.71e-05
NM_119536.3	AT4G33780	3.78e-05
NM_122300.3	AT5G23950	3.78e-05
NM_101501.2	AT1G16350	3.81e-05
NM_104951.3	AT1G62740	3.81e-05
NM_118165.3	AT4G20460	3.81e-05
NM_118296.3	BGLU47	3.81e-05
NM_115201.4	AT3G53410	3.85e-05
NM_128897.3	AT2G33370	3.9e-05
NM_111378.3	AT3G05060	3.92e-05
NM_128883.2	XID	3.92e-05
NM_001036051.4	AT1G32583	3.93e-05
NM_128696.3	AT2G31390	3.97e-05
NM_129798.4	AT2G42360	3.99e-05
NM_124530.3	AT5G51510	4.02e-05
NM_121767.3	AT5G17610	4.03e-05
NM_123402.4	CRK42	4.06e-05
NM_124215.1	ATGLR1.2	4.07e-05
NM_116514.3	AT4G02800	4.09e-05
NM_001160896.1	AT1G26200	4.1e-05
NM_119720.3	WOX13	4.11e-05
NM_105162.2	AT1G64880	4.13e-05
NM_120614.2	AT5G05320	4.14e-05
NM_129696.3	AT2G41330	4.15e-05
NM_129034.2	AT2G34810	4.17e-05
NM_114294.2	AT3G44260	4.19e-05
NM_105401.3	AT1G67330	4.27e-05
NM_113714.2	AT3G27970	4.27e-05
NM_121461.3	NRT2.7	4.27e-05
NM_111618.3	AIR12	4.38e-05
NM_001197986.1	AT1G05675	4.38e-05
NM_129921.5	AT2G43590	4.38e-05
NM_111666.3	AT3G07870	4.38e-05
NM_123906.4	DUR3	4.47e-05
NM_106322.3	AT1G76720	4.51e-05
NM_001084694.1	AT3G16565	4.55e-05
NM_121035.3	PROPEP4	4.56e-05
NM_115428.2	AT3G55700	4.58e-05
NM_117781.3	AT4G16790	4.62e-05
NM_105903.3	EDA25	4.66e-05
NM_100702.3	WIP3	4.66e-05
NM_120718.3	AT5G06350	4.77e-05
NM_106709.3	AT1G80610	4.8e-05
NM_115470.2	AT3G56120	4.82e-05
NM_120288.2	UNE18	4.82e-05
NM_101615.3	TIM23-1	4.83e-05
NM_105729.5	TAP1	4.91e-05
NM_128746.3	SOBIR1	4.97e-05
NM_125461.2	AT5G60680	4.99e-05
NM_112713.3	BTS	4.99e-05
NM_117838.3	TIP2;2	4.99e-05
NM_101328.3	TWN2	4.99e-05
NM_105587.5	FLN2	5e-05
NM_101111.4	AT1G12390	5.01e-05
NM_121539.3	ENODL17	5.01e-05
NM_104232.3	AT1G53540	5.03e-05
NM_116474.3	AT4G02410	5.04e-05
NM_100945.2	AT1G10690	5.08e-05
NM_100029.5	LEA14	5.09e-05
NM_101165.2	NRT2.5	5.11e-05
NM_119448.3	GAMMA-VPE	5.12e-05
NM_203152.1	AT5G44005	5.17e-05
NM_111262.1	GDH3	5.18e-05
NM_102289.3	AT1G24440	5.21e-05
NM_111438.2	RLP32	5.22e-05
NM_102495.4	AT1G27330	5.33e-05
NM_118861.4	AT4G27270	5.35e-05
NM_117994.3	IRX1	5.38e-05
NM_115282.3	SCR	5.38e-05
NM_119420.2	AT4G32680	5.39e-05
NM_116196.2	BIL4	5.45e-05
NM_117300.2	CYP706A4	5.45e-05
NM_114429.2	TET3	5.45e-05
NM_113277.2	XTH16	5.46e-05
NM_105169.2	CYP89A5	5.48e-05
NM_111510.3	MEE32	5.53e-05
NM_117761.4	AT4G16600	5.54e-05
NM_124213.4	BIR1	5.55e-05
NM_102169.2	AT1G23205	5.61e-05
NM_125841.1	AT5G64450	5.61e-05
NM_112003.3	ATKRS-1	5.61e-05
NM_100544.2	NIH	5.61e-05
NM_115462.3	UGP3	5.61e-05
NM_101771.5	AT1G19130	5.63e-05
NM_119356.3	KNAT5	5.64e-05
NM_119170.4	AT4G30240	5.65e-05
NM_180488.1	AT5G14550	5.65e-05
NM_103147.2	EPF2	5.65e-05
NM_117811.6	AT4G17070	5.67e-05
NM_120888.4	AT5G08060	5.67e-05
NM_113312.2	AT3G24070	5.69e-05
NM_122043.2	AT5G20360	5.69e-05
NM_113447.1	AT3G25510	5.7e-05
NM_125737.3	emb2746	5.72e-05
NM_100576.1	AT1G07025	5.82e-05
NM_128869.1	AT2G33090	5.82e-05
NM_105773.2	LPR2	5.82e-05
NM_125887.2	PROPEP2	5.83e-05
NM_104293.4	AT1G54150	5.84e-05
NM_104948.3	BETA-VPE	5.98e-05
NM_106732.3	WRKY40	6.02e-05
NM_121862.2	EMB269	6.03e-05
NM_118309.7	AT4G21880	6.04e-05
NM_202174.4	AT1G23935	6.05e-05
NM_123788.4	ERF9	6.05e-05
NM_121349.3	IQD11	6.05e-05
NM_121665.3	LRR1	6.05e-05
NM_129981.4	MAP2A	6.05e-05
NM_101592.2	AT1G17300	6.07e-05
NM_111324.3	PPCK2	6.07e-05
NM_126267.2	AT2G02060	6.08e-05
NM_113566.2	AT3G26580	6.08e-05
NM_116320.5	CIP4.1	6.08e-05
NM_180186.2	AT3G05545	6.11e-05
NM_121057.1	AT5G10190	6.13e-05
NM_122306.2	AT5G24010	6.14e-05
NM_116378.3	PPa5	6.14e-05
NM_148492.1	AT1G30757	6.16e-05
NM_118457.1	CRK20	6.16e-05
NM_105374.2	AT1G67040	6.17e-05
NM_120604.2	AT5G05220	6.17e-05
NM_121799.3	AT5G17930	6.17e-05
NM_001125885.1	AT5G42053	6.17e-05
NM_125408.2	AT5G60150	6.17e-05
NM_128946.3	ETT	6.17e-05
NM_103458.2	BZIP60	6.19e-05
NM_112887.2	AT3G19970	6.21e-05
NM_121292.4	AT5G12890	6.21e-05
NM_120472.3	AT5G03905	6.24e-05
NM_178980.1	AT4G06534	6.25e-05
NM_115328.3	CDT1B	6.29e-05
NM_105952.3	AT1G72940	6.33e-05
NM_102024.3	PDIL1-1	6.33e-05
NM_116386.3	MEE49	6.37e-05
NM_118023.5	AT4G19050	6.42e-05
NM_101874.2	AT1G20220	6.46e-05
NM_001085035.1	MAPKKK21	6.47e-05
NM_102190.2	AT1G23410	6.5e-05
NM_116350.3	AT4G01200	6.54e-05
NM_122766.3	AT5G28830	6.54e-05
NM_115392.3	PHIP1	6.54e-05
NM_111089.3	AT3G02220	6.55e-05
NM_125765.2	AT5G63700	6.55e-05
NM_102609.3	AT1G28410	6.57e-05
NM_117717.4	ECHIA	6.6e-05
NM_105349.2	AT1G66780	6.61e-05
NM_101278.4	AT1G14130	6.62e-05
NM_111851.5	DFC	6.62e-05
NM_126392.2	AT2G03410	6.64e-05
NM_119485.1	AT4G33310	6.64e-05
NM_001085244.2	AT5G44578	6.64e-05
NM_118913.4	AT4G27740	6.71e-05
NM_118834.3	ATRBP45C	6.74e-05
NM_111945.2	RLP35	6.75e-05
NM_130282.1	AT2G47140	6.78e-05
NM_118746.3	AT4G26130	6.81e-05
NM_113084.1	AT3G21880	6.82e-05
NM_112650.3	CNGC19	6.83e-05
NM_105556.4	AT1G68820	6.89e-05
NM_101567.3	AT1G17070	6.9e-05
NM_120023.2	MYB4	6.94e-05
NM_117858.3	AT4G17520	6.98e-05
NM_116758.3	ATK5	6.98e-05
NM_117992.1	RLP51	7e-05
NM_130073.2	AT2G45100	7.02e-05
NM_102851.3	AT1G31130	7.08e-05
NM_125489.2	AT5G60960	7.08e-05
NM_103858.4	FUT12	7.08e-05
NM_102554.1	AT1G27890	7.12e-05
NM_111480.3	PRXIIF	7.13e-05
NM_116150.1	AT3G62850	7.19e-05
NM_124044.1	UBP21	7.21e-05
NM_104435.2	AT1G55590	7.28e-05
NM_117490.3	XTH15	7.29e-05
NM_101524.2	AT1G16630	7.3e-05
NM_124410.3	AT5G50310	7.38e-05
NM_125928.2	AT5G65300	7.38e-05
NM_129840.4	CSY3	7.38e-05
NM_115638.2	AT3G57780	7.4e-05
NM_113723.3	AT3G28050	7.49e-05
NM_120393.5	JKD	7.49e-05
NM_111202.3	LCAT3	7.49e-05
NM_129147.3	AT2G35880	7.51e-05
NM_125870.2	CESA6	7.56e-05
NM_113458.7	AT3G25600	7.63e-05
NM_103657.5	AT1G47640	7.65e-05
NM_179017.2	RH39	7.7e-05
NM_104589.3	AT1G58070	7.74e-05
NM_118602.3	AT4G24690	7.74e-05
NM_115475.4	CAN	7.75e-05
NM_128874.3	PKT3	7.76e-05
NM_101698.2	BEE1	7.84e-05
NM_115589.4	EIF3E	7.84e-05
NM_117874.2	AT4G17660	7.88e-05
NM_124948.3	AT5G55660	7.88e-05
NM_101287.3	AT1G14210	7.9e-05
NM_111810.2	AT3G09750	7.93e-05
NM_121249.4	AT5G12110	7.94e-05
NM_123524.3	BTI3	7.94e-05
NM_100729.3	SYP111	7.94e-05
NM_001123836.1	AT1G18773	7.95e-05
NM_119619.2	AT4G34540	7.95e-05
NM_121605.2	NIK1	8.04e-05
NM_117063.1	AT4G09950	8.14e-05
NM_127707.4	AT2G21350	8.2e-05
NM_120263.3	AT5G01850	8.25e-05
NM_101719.6	AT1G18610	8.29e-05
NM_202504.2	AT3G05937	8.29e-05
NM_116173.3	GPX5	8.29e-05
NM_125137.3	TCH4	8.29e-05
NM_115339.2	PIP2;5	8.34e-05
NM_130161.2	AT2G45980	8.39e-05
NM_120343.5	AT5G02650	8.43e-05
NM_118520.1	AT4G23885	8.44e-05
NM_125493.3	RPA70D	8.44e-05
NM_101829.3	ATTRX4	8.51e-05
NM_102189.3	CAF2	8.51e-05
NM_114995.2	AT3G51360	8.69e-05
NM_121219.2	AT5G11810	8.69e-05
NM_122966.2	HK2	8.69e-05
NM_114647.4	ATH7	8.71e-05
NM_121452.3	AT5G14480	8.73e-05
NM_123859.1	AT5G44910	8.73e-05
NM_125734.1	AT5G63390	8.73e-05
NM_116096.4	AT3G62310	8.77e-05
NM_111588.3	AT3G07080	8.78e-05
NM_106256.1	AT1G76070	8.79e-05
NM_122609.2	EMB976	8.86e-05
NM_119862.3	HSF4	8.92e-05
NM_120628.4	AT5G05460	8.97e-05
NM_124595.3	AT5G52160	9.02e-05
NM_104055.3	IAR3	9.03e-05
NM_105698.4	KUP6	9.04e-05
NM_101304.3	APK2A	9.08e-05
NM_113292.2	AT3G23870	9.13e-05
NM_130339.2	AT2G47710	9.17e-05
NM_120276.4	AT5G01980	9.23e-05
NM_119779.4	AT4G36120	9.25e-05
NM_102151.4	AT1G23030	9.31e-05
NM_116405.5	RGXT2	9.31e-05
NM_100560.2	AT1G06830	9.41e-05
NM_126110.2	ICU2	9.41e-05
NM_117518.2	AT4G14390	9.43e-05
NM_127550.2	AT2G19920	9.44e-05
NM_117101.3	AT4G10330	9.44e-05
NM_120601.4	AT5G05190	9.47e-05
NM_118915.5	FEY	9.48e-05
NM_125395.3	LAC17	9.54e-05
NM_128788.2	BAM6	9.56e-05
NM_128893.3	PDLP3	9.56e-05
NM_122057.3	AT5G20500	9.61e-05
NM_114604.1	HSD3	9.61e-05
NM_103084.4	AT1G33610	9.62e-05
NM_104152.3	HTA9	9.64e-05
NM_118705.2	AT4G25730	9.68e-05
NM_128855.3	COP1	9.74e-05
NM_100876.3	AT1G10020	9.83e-05
NM_121135.1	AT5G10970	9.87e-05
NM_127906.5	NAPRT2	9.89e-05
NM_117557.2	PPD2	9.94e-05
NM_125463.2	AT5G60700	9.96e-05
NM_117561.5	AT4G14760	9.97e-05
NM_125766.2	AT5G63710	9.97e-05
NM_179618.1	AT2G10940	0.0001
NM_180589.3	AT5G44575	0.0001
NM_100883.3	AT1G10090	0.000100389
NM_123780.2	FLA13	0.000101006
NM_114727.3	GAMMA_CAL2	0.000101006
NM_104219.4	AT1G53400	0.000101275
NM_124028.2	AT5G46580	0.000101849
NM_117556.3	ARD1	0.000102743
NM_112755.2	MKS1	0.000102743
NM_117031.2	AT4G09630	0.000102755
NM_105682.2	FH8	0.000102821
NM_129979.2	MTHFR2	0.000103289
NM_102069.2	AT1G22190	0.000103615
NM_101398.4	AT1G15290	0.000104032
NM_111566.3	MFP2	0.000104032
NM_102901.3	AT1G31660	0.000105028
NM_119975.1	AT4G38140	0.000105918
NM_123997.2	MCM3	0.000106407
NM_120019.2	FP6	0.00010793
NM_106285.5	AT1G76360	0.000109254
NM_127933.2	AT2G23700	0.000109504
NM_148455.1	PP2-A10	0.000109543
NM_103793.3	AT1G49000	0.000109708
NM_128757.3	RAD50	0.000109742
NM_147908.3	AT5G23575	0.000109853
NM_127637.4	AT2G20725	0.000110005
NM_128030.5	AT2G24690	0.00011021
NM_125687.2	AT5G62930	0.00011021
NM_101251.4	AT1G13830	0.000110281
NM_104985.1	AT1G63070	0.000110379
NM_148101.1	TGG3	0.000111971
NM_001160873.1	AT1G16825	0.000113127
NM_128921.5	SWI3B	0.000113287
NM_120720.3	AT5G06370	0.00011389
NM_129140.3	AT2G35810	0.000114743
NM_102432.2	AT1G26690	0.000115496
NM_113476.3	AOC2	0.000115553
NM_117889.3	AT4G17790	0.000115565
NM_179281.1	AT1G08160	0.000115786
NM_106692.3	AT1G80440	0.000115963
NM_116456.3	AT4G02230	0.000115963
NM_129197.3	GRF3	0.000116378
NM_105359.2	AT1G66880	0.000116444
NM_124059.3	HB-7	0.000116971
NM_122644.4	CYCH;1	0.000117256
NM_112352.3	AT3G14900	0.000117302
NM_113708.1	MYB0	0.000117302
NM_115186.3	PAL2	0.000118421
NM_115896.2	AT3G60320	0.000118855
NM_129528.2	AT2G39710	0.000119061
NM_101118.3	AT1G12460	0.000119232
NM_001198370.1	AT1G63295	0.000119442
NM_113278.2	AT3G23740	0.000119836
NM_114520.2	RPP13	0.000120527
NM_103869.3	MTK	0.000121042
NM_102430.4	VTI1B	0.000122002
NM_100203.2	AT1G03210	0.000122473
NM_106088.2	AT1G74280	0.000122553
NM_127192.2	AT2G16380	0.000124099
NM_112555.1	PUM24	0.000125615
NM_122377.4	AT5G24680	0.00012579
NM_114371.3	AT3G45020	0.00012584
NM_128505.4	AT2G29510	0.000127131
NM_148454.1	AT1G09995	0.000127506
NM_148482.4	AT1G22882	0.000127844
NM_001036656.4	AT4G27745	0.000127844
NM_115102.2	OEP7	0.000128237
NM_127748.3	RNR1	0.000128237
NM_100235.3	NAF1	0.000128936
NM_113475.4	AOC1	0.000129075
NM_101632.3	PRA1.F1	0.000129075
NM_112522.3	AT3G16510	0.00012919
NM_117477.2	AT4G14020	0.000129561
NM_127843.4	PMDH1	0.000129957
NM_128578.3	WRKY25	0.000130306
NM_101173.4	AT1G13030	0.000131214
NM_122629.2	AT5G27470	0.000131214
NM_124591.5	PP2-A14	0.000131214
NM_102112.3	AT1G22650	0.000131344
NM_102608.3	AT1G28400	0.000131344
NM_116237.3	AT4G00200	0.000131344
NM_101499.3	CYCB3;1	0.000131418
NM_101310.3	AT1G14430	0.000131603
NM_102510.1	NPGR1	0.000131603
NM_112568.4	CTL2	0.000131684
NM_124022.2	AT5G46520	0.000131902
NM_111423.2	AT3G05500	0.000132439
NM_103546.3	ILL6	0.000132614
NM_114300.3	NIT3	0.000132614
NM_112423.4	AT3G15550	0.000132847
NM_117804.2	AT4G17000	0.000132912
NM_100986.3	SUB	0.000133444
NM_001203663.1	AT5G62130	0.000133903
NM_115367.2	AT3G55090	0.000133952
NM_104596.1	AT1G58150	0.000135389
NM_102089.4	UGT85A1	0.000136114
NM_117895.4	AT4G17860	0.000137094
NM_121551.3	GAUT14	0.000137991
NM_120769.2	PGIP1	0.000138047
NM_111721.2	AT3G08870	0.000138439
NM_116063.2	AT3G61980	0.000139312
NM_112593.3	RFC3	0.000139722
NM_128397.2	AT2G28370	0.000140073
NM_105376.3	AT1G67060	0.000140153
NM_128561.4	AT2G30060	0.000140153
NM_112578.4	AT3G17020	0.000140153
NM_105593.4	AFP1	0.000140899
NM_120095.3	CESA2	0.00014091
NM_126130.2	MYBR1	0.00014091
NM_105025.3	GPX8	0.000140966
NM_179945.1	AT2G37035	0.000141452
NM_100212.1	ATDUF1	0.000141452
NM_111447.2	AT3G05730	0.000141613
NM_102163.4	AT1G23150	0.000141852
NM_111856.2	AT3G10210	0.000141875
NM_101062.3	APA1	0.000142048
NM_101828.2	AT1G19720	0.000142714
NM_100050.3	PUB54	0.000143299
NM_148623.1	CLE14	0.000143601
NM_105501.3	AT1G68300	0.000145716
NM_124457.3	AT5G50790	0.000146257
NM_101651.3	BTF3	0.000146335
NM_113722.2	AT3G28040	0.000147047
NM_124964.1	AT5G55820	0.000147418
NM_112750.2	AT3G18640	0.000147501
NM_113049.3	AT3G21540	0.000147822
NM_119196.3	AT4G30500	0.000148419
NM_105286.3	TMK1	0.000148499
NM_101830.2	AT1G19740	0.000150536
NM_116222.3	UNE10	0.000150536
NM_104489.3	NOP56	0.000150784
NM_128576.2	AT2G30230	0.000150797
NM_105961.2	VPS46.2	0.000150797
NM_125708.2	AT5G63135	0.000151455
NM_100946.2	PRS3	0.000152659
NM_001124822.1	AT2G10931	0.000153282
NM_125926.3	GCL1	0.000153707
NM_102944.2	PRR1	0.000154744
NM_116583.3	AT4G03450	0.0001561
NM_102622.3	AT1G28540	0.000156366
NM_113266.3	AT3G23620	0.000156366
NM_121393.3	AT5G13900	0.000157769
NM_129801.3	AT2G42390	0.000158684
NM_106230.3	AT1G75800	0.000158685
NM_111384.3	GID1A	0.000158771
NM_112583.1	AT3G17070	0.000159326
NM_121712.3	ARFB1B	0.000159919
NM_115831.2	IQD13	0.000159919
NM_119207.3	BRS1	0.000160129
NM_112427.4	AT3G15590	0.000160556
NM_111773.3	MT2A	0.000161658
NM_129353.3	SOUL-1	0.000161809
NM_118152.2	AT4G20330	0.000161924
NM_127470.3	AT2G19130	0.000162598
NM_119968.2	AT4G38070	0.000163581
NM_105475.3	FKF1	0.000165824
NM_116058.3	AT3G61930	0.000166167
NM_129703.2	AT2G41400	0.000167087
NM_128945.2	AT2G33850	0.000167717
NM_121579.3	AT5G15740	0.000167717
NM_125180.2	AT5G57950	0.000167717
NM_100966.2	AT1G10910	0.000168638
NM_127779.1	AT2G22100	0.000169246
NM_129718.4	AT2G41550	0.000169246
NM_117988.1	AT4G18720	0.000169246
NM_118921.3	BGLU10	0.00016949
NM_120706.4	emb2735	0.000170435
NM_115456.2	SZF1	0.000170435
NM_115100.2	SYP122	0.00017081
NM_119954.3	SHM1	0.000171963
NM_112101.1	FLA14	0.000172174
NM_104153.3	AT1G52750	0.000172438
NM_102950.3	XTH30	0.000172524
NM_106127.4	IQD31	0.000172699
NM_124076.4	AT5G47050	0.000173423
NM_120016.5	AT4G38550	0.000173537
NM_125631.1	AT5G62370	0.000173889
NM_115415.2	AT3G55580	0.000174327
NM_102743.2	GA2OX2	0.000175142
NM_112260.2	AT3G14060	0.000175454
NM_123653.2	AT5G42880	0.000176962
NM_105226.3	ECI1	0.000177271
NM_115765.3	TT12	0.000177851
NM_117938.3	AT4G18280	0.000178308
NM_124940.3	AT5G55580	0.000179239
NM_101162.3	ATAN11	0.000179493
NM_114671.2	AT3G48020	0.000180679
NM_100912.2	AT1G10380	0.000180693
NM_106076.3	AT1G74160	0.000180693
NM_126473.4	AT2G04400	0.000180693
NM_116515.3	AT4G02810	0.000180693
NM_116722.3	MSRB6	0.00018114
NM_128892.2	AT2G33320	0.000181237
NM_128917.4	AT2G33570	0.000181237
NM_112131.4	AT3G12950	0.000181237
NM_100699.5	TIL1	0.000181237
NM_130268.3	ABCB4	0.00018172
NM_130177.2	AT2G46150	0.000182192
NM_180528.3	AT5G21222	0.000182192
NM_115409.3	AT3G55520	0.000183265
NM_105710.2	AT1G70420	0.000184515
NM_119508.3	KUP5	0.000184819
NM_118702.3	BETA-OHASE_1	0.000184864
NM_125775.3	MUM2	0.000184964
NM_100097.4	AMC1	0.000186022
NM_116486.2	GSTF2	0.000187221
NM_104033.5	AT1G51550	0.000187709
NM_111791.2	AT3G09570	0.000189497
NM_102231.1	AT1G23830	0.000190276
NM_104849.3	AT1G61670	0.00019082
NM_119848.7	AT4G36840	0.00019199
NM_101938.4	XCP2	0.000193572
NM_127853.1	AT2G22880	0.00019471
NM_104158.1	AT1G52800	0.000195032
NM_113077.4	ATXR2	0.000195215
NM_112207.3	AT3G13610	0.000197352
NM_100216.2	AT1G03340	0.000197785
NM_102683.2	AT1G29430	0.000197785
NM_128504.3	AT2G29500	0.000197785
NM_123730.1	AT5G43640	0.000197955
NM_116131.4	GATL7	0.000198308
NM_124075.3	LON2	0.000198335
NM_127584.2	AT2G20250	0.000198832
NM_118800.4	AT4G26660	0.000198983
NM_117203.3	AT4G11320	0.000200152
NM_102188.2	AT1G23390	0.000200178
NM_125833.4	BETA-UP	0.000200178
NM_114630.3	TCP14	0.000200664
NM_119192.3	AT4G30460	0.000200763
NM_127736.3	MEE3	0.000201302
NM_179950.2	AT2G37420	0.000201741
NM_111475.2	ATCHR12	0.000202629
NM_111105.2	COL2	0.000202629
NM_130203.3	AT2G46390	0.000203474
NM_114783.3	emb1796	0.000204727
NM_119270.4	AT4G31210	0.000205168
NM_102709.3	CAD1	0.000205636
NM_119128.2	CFIM-25	0.000207298
NM_113878.4	AFP3	0.000207435
NM_104800.1	AT1G61190	0.000207435
NM_104138.4	AT1G52600	0.000207681
NM_127272.1	AT2G17180	0.00020857
NM_112971.3	AT3G20800	0.00020857
NM_100481.3	AT1G06010	0.000208686
NM_119138.1	AT4G29920	0.000209233
NM_115275.3	AT3G54150	0.000209712
NM_001124010.1	AT1G53542	0.000210541
NM_114711.2	KING1	0.000210541
NM_126188.3	QSOX2	0.000211803
NM_130244.6	AT2G46780	0.000212397
NM_001202904.1	AT3G06880	0.000214539
NM_124654.4	AT5G52760	0.000214539
NM_100307.2	MPI7	0.000215124
NM_124533.2	AT5G51540	0.000215426
NM_101974.2	WAK4	0.000215594
NM_127525.4	PRMT1A	0.000215621
NM_114370.3	scpl48	0.000215893
NM_105969.2	AT1G73110	0.000216177
NM_115697.1	RTM3	0.000217009
NM_129746.2	AT2G41820	0.000217179
NM_180101.1	AT2G45320	0.000217392
NM_118059.2	AT4G19390	0.000218357
NM_120981.2	EXL4	0.000218357
NM_121982.3	TUA3	0.000218762
NM_123921.2	AT5G45530	0.000218921
NM_125858.3	C/VIF2	0.000219156
NM_126409.3	UPS1	0.000221744
NM_128526.1	CTF2B	0.000222152
NM_111159.2	AT3G02890	0.000222762
NM_128068.2	SDF2	0.000222762
NM_101824.4	AT1G19680	0.000223304
NM_128169.4	AT2G26110	0.000223467
NM_202403.1	AT1G72645	0.000223631
NM_128906.2	RIC1	0.00022694
NM_103152.3	AT1G34300	0.000227831
NM_119550.2	AT4G33910	0.000227891
NM_128804.2	AT2G32450	0.000228144
NM_112249.3	AT3G13950	0.000228144
NM_115596.5	AT3G57360	0.000228144
NM_104171.2	AT1G52930	0.000232877
NM_123745.5	APS4	0.000233714
NM_114771.2	PRXCB	0.000233905
NM_101147.2	EMB1586	0.0002342
NM_113259.3	ALF5	0.000235145
NM_100331.3	PDLP2	0.000235145
NM_118827.1	MYB97	0.000235361
NM_001125436.1	WTF1	0.000235552
NM_101878.3	AT1G20270	0.000236137
NM_123743.3	KCS20	0.000236237
NM_129255.2	SIGF	0.000236237
NM_119209.2	AT4G30630	0.000236836
NM_113383.3	AT3G24715	0.00023695
NM_121159.1	GLR2.5	0.00023695
NM_102616.1	GRX480	0.000238963
NM_180072.2	HOL3	0.000239668
NM_112161.2	AT3G13210	0.000239825
NM_100321.2	AT1G04410	0.00024037
NM_106661.2	AT1G80120	0.000240472
NM_112949.3	ENODL9	0.000240586
NM_100144.2	BXL2	0.000240606
NM_128765.1	AT2G32050	0.000242208
NM_118741.2	ABI1	0.00024308
NM_106737.3	AT1G80890	0.000243227
NM_102227.3	AT1G23790	0.000243531
NM_128556.2	TBL45	0.000243928
NM_122684.1	AT5G28010	0.000244585
NM_117366.3	STOMAGEN	0.000249535
NM_111921.3	AT3G10840	0.000251455
NM_128420.3	AT2G28600	0.00025163
NM_102796.2	AT1G30590	0.000254819
NM_115453.2	CCR3	0.000254819
NM_112911.3	AT3G20200	0.000255088
NM_100937.3	AT1G10610	0.000255331
NM_123912.2	AT5G45440	0.000256604
NM_117079.3	AT4G10110	0.000256878
NM_119727.3	CYCB2;2	0.000256878
NM_125471.1	NRT2.3	0.000257377
NM_120919.3	AT5G08350	0.000258173
NM_202268.2	AT1G49730	0.000258831
NM_112322.2	CYP72A7	0.00026049
NM_129690.3	AT2G41250	0.000260745
NM_124498.1	AT5G51190	0.000260745
NM_118401.5	MBD1	0.000260745
NM_117998.3	AT4G18820	0.000260951
NM_106376.4	AT1G77270	0.00026147
NM_106461.3	AT1G78110	0.000263314
NM_126119.1	DEAR2	0.000263685
NM_117510.4	AT4G14330	0.000264853
NM_113070.2	UGT71B1	0.000264853
NM_125425.1	AT5G60320	0.000265013
NM_101343.1	AT1G14740	0.000265365
NM_111632.2	AT3G07540	0.000268395
NM_105294.2	MYB20	0.000268508
NM_128248.1	PDR4	0.000269459
NM_127932.2	AT2G23690	0.000269538
NM_111129.4	AT3G02610	0.000269836
NM_123755.3	AT5G43880	0.000271973
NM_001035691.3	AT3G25597	0.000274418
NM_128589.2	SIP4	0.000274418
NM_123881.3	RHA1	0.000274424
NM_106604.3	FTSH12	0.000274671
NM_130234.3	AT2G46690	0.000276735
NM_115117.2	AT3G52570	0.000277338
NM_120592.4	AT5G05100	0.000278157
NM_102669.3	AT1G29290	0.000280286
NM_113816.2	AT3G28950	0.000280869
NM_001203868.1	AT4G22305	0.000281146
NM_111134.4	emb2768	0.000281146
NM_114650.2	PUB39	0.000281599
NM_112855.5	AT3G19650	0.000281933
NM_127274.3	DSK2	0.000282442
NM_115900.3	EDA14	0.000284792
NM_121887.2	EMB3007	0.000284792
NM_104073.1	AT1G51920	0.000284853
NM_124344.2	AT5G49660	0.000286511
NM_116139.2	BGLU7	0.000286652
NM_118231.3	AAT1	0.000287876
NM_123575.3	BG_PPAP	0.000287876
NM_130167.2	AT2G46040	0.000289076
NM_123648.2	AT5G42830	0.000289555
NM_127968.2	AT2G24060	0.000289948
NM_104807.2	AT1G61260	0.000289999
NM_117795.1	AT4G16920	0.00029012
NM_148709.2	AT3G11325	0.000290533
NM_113564.3	AT3G26560	0.00029097
NM_115728.3	AT3G58660	0.00029097
NM_120629.3	EIF2_ALPHA	0.00029097
NM_100761.3	AT1G08890	0.000291957
NM_116327.4	AT4G00990	0.000291972
NM_123381.2	RLP54	0.000291972
NM_117980.4	MRH1	0.00029211
NM_103026.4	AT1G32930	0.000294448
NM_119598.1	AT4G34330	0.000295088
NM_113112.3	AT3G22150	0.000296306
NM_121134.3	AT5G10960	0.000296554
NM_123363.1	AT5G40000	0.000298649
NM_100855.3	POLD4	0.000298702
NM_112193.3	AT3G13470	0.000299113
NM_127539.2	AT2G19810	0.000299783
NM_105727.3	AT1G70590	0.00029979
NM_129628.4	AT2G40660	0.000300083
NM_100065.4	PEX11C	0.000301672
NM_123753.2	CLH2	0.000303633
NM_106152.3	AT1G74940	0.000303833
NM_111360.2	DRT102	0.000304348
NM_101679.3	GC2	0.00030442
NM_127140.2	AT2G15780	0.000305709
NM_123577.1	AT5G42120	0.000305709
NM_120551.2	AT5G04690	0.000306229
NM_104950.3	AT1G62730	0.000307175
NM_117426.3	SMAP1	0.000307175
NM_111779.1	AT3G09450	0.000307232
NM_122163.2	WRKY38	0.000308049
NM_104947.1	ANAC026	0.000309137
NM_111783.2	AT3G09490	0.0003098
NM_114610.3	PS3	0.000310404
NM_100723.3	ENODL18	0.000310428
NM_106740.4	J8	0.000310758
NM_102765.3	AT1G30260	0.000312618
NM_104477.1	AT1G55990	0.00031374
NM_114960.3	AT3G51000	0.00031374
NM_104709.2	AT1G60190	0.000314042
NM_118492.1	AT4G23610	0.000315869
NM_114998.4	AT3G51390	0.000317822
NM_106411.3	AT1G77630	0.000318776
NM_128763.3	AT2G32030	0.000318776
NM_001204046.1	AT4G39925	0.000318776
NM_102979.1	PKp3	0.000321624
NM_126940.2	AT2G13610	0.000322095
NM_102335.3	AT1G25260	0.000323921
NM_106620.3	AT1G79710	0.000324765
NM_117547.3	AT4G14650	0.000324765
NM_111889.3	AT3G10530	0.000325108
NM_123540.4	AT5G41750	0.000326228
NM_102350.2	AT1G25390	0.000328907
NM_129235.3	DOGT1	0.000331025
NM_100297.2	XIB	0.000331455
NM_105427.3	AT1G67600	0.000332048
NM_118246.1	ATK1	0.000332048
NM_112547.3	AT3G16740	0.000332182
NM_106040.2	AT1G73805	0.000333143
NM_123825.4	AT5G44580	0.000334023
NM_128074.3	PKL	0.000334023
NM_116043.1	emb1703	0.000334248
NM_127876.2	AT2G23120	0.00033438
NM_100298.2	EIF2_GAMMA	0.000336211
NM_100222.2	AT1G03400	0.000336343
NM_100127.2	AT1G02460	0.000337098
NM_124811.4	AGD5	0.00033778
NM_113638.2	AT3G27240	0.000338866
NM_118632.2	AMY1	0.000339482
NM_116124.2	AT3G62590	0.00033989
NM_105820.3	AT1G71520	0.000340305
NM_102022.3	AT1G21730	0.000343963
NM_112500.2	EMB2083	0.000344318
NM_120328.4	HSC70-1	0.000345557
NM_104370.4	NP2	0.00034632
NM_120247.2	CHX27	0.000347298
NM_124222.3	AT5G48470	0.000348044
NM_128181.3	AT2G26240	0.000348699
NM_118939.2	AT4G28010	0.000350422
NM_105858.1	AT1G72000	0.000351366
NM_113085.3	AT3G21890	0.000351366
NM_101893.2	AT1G20430	0.000352938
NM_125486.2	AT5G60930	0.000355516
NM_106735.2	AT1G80870	0.000355762
NM_122296.4	AT5G23910	0.000355763
NM_128988.4	AT2G34360	0.000356539
NM_120545.1	CYP77A9	0.000360663
NM_121235.3	AT5G11970	0.000361627
NM_112922.2	ERF7	0.000361929
NM_113082.3	PEX22	0.000362326
NM_121739.3	GAD	0.000362424
NM_105655.2	NRT1.7	0.000362424
NM_105537.4	AT1G68650	0.000362752
NM_101168.1	PIRL3	0.000363484
NM_101448.4	AT1G15800	0.000365571
NM_116420.2	AT4G01895	0.000366485
NM_127183.2	AT2G16270	0.000374167
NM_117229.3	GPX6	0.000374735
NM_001124009.1	AT1G53541	0.000379231
NM_127560.3	CAF1	0.000379365
NM_105533.1	PCR11	0.000379731
NM_203023.1	AT5G09225	0.000382291
NM_124193.3	NSP5	0.000382689
NM_116692.1	CRK39	0.000382929
NM_101779.4	AT1G19210	0.00038607
NM_103986.2	AT1G51080	0.000386597
NM_120354.3	AT5G02760	0.000388056
NM_126634.2	ELF4-L3	0.000389667
NM_179891.3	AT2G33840	0.000389762
NM_124093.2	ERF2	0.000389762
NM_122970.5	G6PD1	0.000390631
NM_112297.2	AT3G14390	0.000391409
NM_120215.4	ACI1	0.0003939
NM_112138.1	AT3G13010	0.0003939
NM_101426.4	CYCA2;3	0.0003939
NM_113363.2	HSFC1	0.0003939
NM_127628.4	AT2G20635	0.000395283
NM_111084.3	LNG2	0.000396446
NM_118875.3	RD26	0.000396446
NM_106473.5	AT1G78230	0.00039744
NM_128476.2	PUM1	0.00039744
NM_112420.4	AT3G15520	0.000397584
NM_117915.6	PGP9	0.000398018
NM_125307.2	AT5G59170	0.000398949
NM_102166.2	AT1G23180	0.00039899
NM_127492.2	AT2G19350	0.000399972
NM_101255.1	SNAP30	0.000400381
NM_106255.3	EMB1793	0.000400928
NM_104818.1	AT1G61370	0.000401185
NM_001125962.1	AT5G54165	0.000401385
NM_106476.3	UGT85A4	0.000402493
NM_123497.1	AT5G41320	0.000402556
NM_114484.1	AT3G46150	0.000404096
NM_113840.2	AT3G29170	0.000406296
NM_117849.3	HAT1	0.000406296
NM_111409.2	RLP30	0.000406296
NM_102270.4	AT1G24240	0.000406932
NM_121258.3	PYD2	0.000408577
NM_102437.3	AT1G26740	0.000410258
NM_117837.6	G2484-1	0.000410258
NM_111991.4	AT3G11580	0.000411035
NM_123398.2	AT5G40340	0.00041108
NM_123960.4	AT5G45920	0.00041207
NM_121124.3	AT5G10860	0.000412422
NM_129826.4	AT2G42650	0.000416192
NM_001036523.1	AT4G08869	0.00041663
NM_129149.3	AT2G35900	0.000417273
NM_117648.7	MAA3	0.000417273
NM_120864.4	AT5G07820	0.000417285
NM_130084.2	AT2G45210	0.000417978
NM_117201.3	AT4G11300	0.00041809
NM_100151.1	AT1G02710	0.000418147
NM_124293.3	MET1	0.000418214
NM_124878.2	PDC2	0.000419472
NM_111256.3	AT3G03850	0.00042054
NM_126029.2	AT5G66310	0.000422177
NM_127211.3	AT2G16595	0.000422572
NM_116562.3	FH	0.000422691
NM_124868.4	AT5G54860	0.000425174
NM_119483.1	AT4G33290	0.000425458
NM_116719.2	MSRB4	0.000425458
NM_127311.4	AT2G17570	0.000428453
NM_120739.2	AT5G06560	0.000428463
NM_001125069.1	AT2G46995	0.000428706
NM_116687.1	CRK36	0.000428706
NM_116971.5	ISA3	0.000428824
NM_112791.5	POK2	0.000428988
NM_105684.3	AT1G70160	0.000430422
NM_113315.3	AT3G24100	0.000430422
NM_115033.3	IMK2	0.000430564
NM_148161.3	AT5G65207	0.000430839
NM_179649.3	DGK3	0.000430839
NM_104598.2	AT1G58170	0.000432048
NM_114720.3	NPC6	0.000432048
NM_113508.2	AT3G26040	0.000433346
NM_105128.4	AT1G64530	0.000433765
NM_113581.3	AT3G26700	0.000434128
NM_114354.1	AT3G44850	0.000434128
NM_113607.3	MSH2	0.000434128
NM_126045.5	AT5G66470	0.000434471
NM_115414.1	AT3G55570	0.000434647
NM_119581.3	AT4G34180	0.000434647
NM_111013.4	HB-1	0.000435092
[truncated: 3,206 more rows]
