# Supplementary material for: Analyses of RNA-Seq and sRNA-Seq data reveal a complex network of anti-viral defense in TCV-infected Arabidopsis thaliana
Source: Sci Rep. 2016 Oct 26;6:36007. doi: 10.1038/srep36007 (PMC5080594; doi:10.1038/srep36007)
Supplement: Supplementary Table S2 [file srep36007-s3.xls]

## Sheet: Sheet1
Supplementary Table 2. List of TCV responsive DEGs in dcl1-9 mutants.
Transcript	Gene	Padj
NM_119124.2	AT4G29780	1.17e-123
NM_101779.4	AT1G19210	1.09e-69
NM_101688.2	NUDT4	2.35e-60
NM_106732.3	WRKY40	7.31e-54
NM_101131.3	DDF1	2.41e-37
NM_100587.3	AT1G07135	2.95e-48
NM_105321.3	AT1G66500	1.04e-51
NM_113753.4	GATL10	1.02e-44
NM_102603.2	ERF11	1.88e-42
NM_102001.3	AT1G21520	5.36e-42
NM_124094.2	ERF5	3.13e-45
NM_106310.3	AT1G76600	1e-51
NM_128557.3	AT2G30020	8.65e-44
NM_001036055.2	AT1G32928	6.57e-37
NM_118590.2	DIC2	4.86e-24
NM_100931.2	PUB18	3.83e-43
NM_114529.5	AT3G46620	7.96e-39
NM_124537.2	AT5G51580	1.1e-22
NM_102219.2	AT1G23710	3.97e-42
NM_113218.1	AT3G23170	2.35e-60
NM_129558.2	HSPRO2	1.23e-21
NM_115456.2	SZF1	2.26e-46
NM_112304.2	NCED3	8.15e-51
NM_118680.1	DREB1A	1.1e-23
NM_117199.1	ACS6	3.86e-33
NM_111152.2	AT3G02840	1.16e-17
NM_126063.2	AT5G66650	5.13e-32
NM_125347.2	AT5G59550	6.52e-32
NM_099983.2	NAC001	8.57e-27
NM_101732.3	AT1G18740	2.27e-26
NM_101370.2	AT1G15010	7.96e-20
NM_124584.2	AT5G52050	2.26e-31
NM_103219.3	AT1G35210	1.36e-17
NM_117854.2	ERF6	2.81e-13
NM_122244.3	AT5G23380	3.46e-18
NM_122130.3	AT5G22250	9.23e-18
NM_103095.3	AT1G33760	1.01e-12
NM_103518.3	AT1G43910	7.96e-20
NM_115547.2	AT3G56880	9.88e-33
NM_104709.2	AT1G60190	1.23e-19
NM_125928.2	AT5G65300	2.34e-18
NM_130048.2	ERF13	2.19e-12
NM_129180.2	AT2G36220	2.87e-17
NM_117855.5	ERF-1	5.08e-17
NM_120516.3	ZAT6	8.97e-13
NM_106105.2	AT1G74450	5.04e-19
NM_124498.1	AT5G51190	3.14e-10
NM_125885.2	AT5G64870	1.14e-20
NM_125374.2	RHL41	3.91e-10
NM_105661.4	GSTU11	3.25e-10
NM_104828.1	AT1G61470	1.14e-20
NM_127816.2	UCP5	1.23e-24
NM_112522.3	AT3G16510	1.2e-20
NM_106009.2	MKK9	8.15e-15
NM_128559.2	MAPKKK14	4.51e-31
NM_106412.3	AT1G77640	9.92e-10
NM_114710.2	CYP94B3	7.65e-11
NM_112384.2	ERF4	1.29e-28
NM_102753.3	JAZ8	1.45e-09
NM_114772.1	AT3G49130	7.95e-10
NM_102069.2	AT1G22190	5.65e-21
NM_130204.2	WRKY46	1.59e-15
NM_104610.1	HO4	1.69e-09
NM_105311.2	CML23	1.93e-12
NM_121311.4	WRKY75	8.78e-09
NM_120127.2	AT4G39670	1.39e-09
NM_102669.3	AT1G29290	7.94e-09
NM_001203778.1	NUDT7	1.43e-08
NM_103834.3	AT1G49450	1.27e-17
NM_106151.2	ORA47	9.11e-09
NM_104167.5	NAC019	1.39e-09
NM_113780.3	AT3G28600	5.84e-08
NM_001085035.1	MAPKKK21	1.71e-09
NM_118501.4	CHX17	1.32e-07
NM_119354.2	AT4G32020	7.11e-47
NM_100993.2	AT1G11210	6.65e-11
NM_125202.2	SVL5	6.98e-08
NM_126191.2	AT2G01300	2.55e-08
NM_118954.3	AT4G28140	1.34e-10
NM_125461.2	AT5G60680	1.84e-24
NM_106012.5	NUDT21	4.94e-07
NM_123136.2	TCH2	3.97e-13
NM_101197.3	RAV1	1.31e-16
NM_124093.2	ERF2	1.55e-09
NM_101222.3	AT1G13520	6.58e-07
NM_121741.1	AT5G17350	6.58e-07
NM_111219.2	CHAT	1.61e-14
NM_115538.1	AT3G56790	1.57e-06
NM_123603.2	CML37	3.67e-07
NM_112418.3	NAC3	2.36e-06
NM_125862.4	CMPG2	6.01e-15
NM_124216.3	GLR1.3	2.42e-06
NM_129521.4	AT2G39650	1.91e-23
NM_001085247.1	AT5G45350	3.88e-06
NM_201929.2	ERD15	4.33e-06
NM_102998.3	MYC2	2.58e-13
NM_116355.2	WRKY22	2.43e-16
NM_100050.3	PUB54	7.6e-06
NM_118544.3	YSL1	2.03e-13
NM_122624.3	CNI1	6.71e-12
NM_123728.3	AT5G43620	1.55e-05
NM_103025.3	AT1G32920	1.58e-05
NM_114866.3	MYB77	1.02e-08
NM_111974.3	PP2CA	1.02e-13
NM_121809.2	AT5G18040	9.18e-12
NM_123323.2	NAC6	2.31e-05
NM_124671.2	AT5G52930	2.53e-05
NM_102538.2	STZ	1.13e-05
NM_179714.4	TET8	1.32e-19
NM_179033.1	AT4G12040	4.46e-06
NM_100794.3	NAS3	2.45e-07
NM_105952.3	AT1G72940	5.16e-12
NM_124829.1	PBP1	5.34e-06
NM_121145.2	AT5G11070	3.64e-11
NM_106692.3	AT1G80440	1.41e-15
NM_128343.2	AT2G27830	3.82e-14
NM_123802.2	AT5G44350	5.05e-05
NM_130076.2	SPX3	4.9e-05
NM_115605.2	AT3G57450	2.88e-08
NM_105289.2	AT1G66180	2.03e-13
NM_101935.2	AT1G20823	7.93e-29
NM_202902.1	AT4G28405	2.19e-05
NM_115657.1	AT3G57950	8.53e-05
NM_100120.2	GPAT2	3.96e-14
NM_101205.2	AT1G13340	8.54e-08
NM_121159.1	GLR2.5	9.31e-05
NM_117311.2	AT4G12410	9.78e-05
NM_120399.2	AT5G03210	3.19e-05
NM_125707.3	AT5G63130	2.88e-08
NM_100112.3	MAN1	9.88e-05
NM_115442.2	AT3G55840	1.3e-05
NM_114442.2	AT3G45730	5.31e-06
NM_122535.3	MSS1	2.11e-07
NM_118904.1	AT4G27657	0.000116557
NM_147877.3	AT5G21940	6.79e-11
NM_112483.1	ROPGEF13	1.08e-06
NM_124041.3	AT5G46710	2.2e-12
NM_111277.1	NAC046	1.76e-05
NM_111930.2	AT3G10930	5.74e-05
NM_128016.5	AT2G24550	1.15e-10
NM_119924.3	BT5	0.000226907
NM_129233.1	AT2G36780	0.000219877
NM_115140.2	AT3G52800	1.43e-13
NM_101795.4	AT1G19380	4.92e-10
NM_101833.3	PUP14	4.16e-15
NM_114886.2	CEJ1	5.36e-05
NM_102547.1	AT1G27820	0.000260533
NM_148161.3	AT5G65207	6.25e-12
NM_112244.4	AT3G13900	0.000211799
NM_001035804.1	AT3G57930	0.000282504
NM_100778.2	SRC2	3.19e-22
NM_147854.2	AT5G08770	1.62e-11
NM_118679.1	CBF2	3.24e-05
NM_125553.2	ERF104	0.000322953
NM_112249.3	AT3G13950	2.18e-05
NM_111939.2	DREB2B	0.000217693
NM_129436.3	AT2G38790	0.000131226
NM_125672.2	AT5G62770	9.66e-09
NM_111614.2	AT3G07350	9.32e-08
NM_101783.3	FMO1	0.000250964
NM_128400.3	AT2G28400	1.32e-05
NM_119771.3	AT4G36040	1.14e-08
NM_106548.1	AT1G78990	0.000232977
NM_105950.3	AT1G72920	0.000468725
NM_180666.3	AT3G10300	0.00010273
NM_112562.3	COBL8	4.42e-05
NM_103957.1	AT1G50750	0.000316493
NM_115105.3	PUB22	4.38e-05
NM_118902.2	AT4G27652	0.000305688
NM_148188.1	AT4G01535	8.8e-05
NM_116203.2	AT3G63380	0.00061671
NM_118875.3	RD26	6.96e-05
NM_129837.3	AT2G42760	4.35e-07
NM_127224.5	MYB7	1.12e-05
NM_122367.3	TIP	1.04e-23
NM_102806.2	AT1G30700	0.000136471
NM_115449.2	AT3G55910	0.00065005
NM_120715.3	NHL3	1.02e-18
NM_105616.3	NAP	0.000504461
NM_130287.2	MYB2	0.000410811
NM_101974.2	WAK4	0.000741135
NM_125137.3	TCH4	0.000572008
NM_103564.2	AT1G44830	0.000226907
NM_125774.3	NAC102	2.6e-07
NM_113771.3	AT3G28510	7.44e-05
NM_112148.3	MRP8	0.00109464
NM_102749.2	NCED5	0.00107531
NM_122169.2	ADT5	2.5e-08
NM_129666.4	CAMBP25	2.39e-10
NM_104584.2	PUP18	2.55e-08
NM_101759.3	AT1G19020	0.000344977
NM_112709.2	AT3G18250	6.58e-07
NM_117187.1	AT4G11170	0.00131736
NM_111008.2	DOX1	0.0012758
NM_100146.2	AT1G02660	4.49e-13
NM_103118.4	AIG1	0.000602078
NM_116166.4	GID1B	1.75e-10
NM_129891.2	MSS3	4.82e-10
NM_111272.3	AT3G04010	0.000622405
NM_179648.1	PNP-A	1.03e-06
NM_126607.2	AT2G05940	1.81e-10
NM_102472.3	AT1G27100	2.49e-13
NM_105427.3	AT1G67600	0.000179643
NM_113193.1	CML11	0.000257094
NM_113477.4	AOC3	0.00190878
NM_126060.1	DAR6	0.000109772
NM_125595.3	HSFB2A	5.98e-06
NM_128576.2	AT2G30230	1.36e-07
NM_113363.2	HSFC1	1.57e-09
NM_112925.2	AT3G20340	0.00161056
NM_106660.6	PP2-B11	4.44e-05
NM_119551.3	AT4G33920	3.27e-19
NM_113159.3	AT3G22600	0.000389899
NM_001160780.1	AT4G18422	0.00199464
NM_124827.4	AT5G54470	1.13e-07
NM_120238.4	FER1	0.00178992
NM_127631.2	AT2G20670	2.18e-08
NM_128666.5	AT2G31100	0.000334034
NM_001035830.2	AT3G60966	0.00234837
NM_104509.3	AT1G56300	0.00297494
NM_129081.2	AT2G35290	0.00146027
NM_106457.2	RAP2.4	3.13e-26
NM_126351.2	RNS1	0.00114673
NM_125229.3	EXO70B1	1.82e-14
NM_120657.2	AT5G05750	0.000111646
NM_124095.3	NUDT8	1.33e-09
NM_116005.3	AT3G61410	0.00258639
NM_105657.3	AT1G69890	0.000184919
NM_123232.2	AT5G38710	0.00260506
NM_001036508.1	UBQ11	0.00163393
NM_122326.3	AT5G24200	1.4e-05
NM_111569.3	AT3G06890	0.00035779
NM_102367.2	TEM1	2.46e-05
NM_116426.2	GPAT3	2.73e-10
NM_111224.2	NPC4	0.0043103
NM_130139.2	BAP2	0.0043857
NM_001161143.1	AT3G13433	0.00327909
NM_106330.3	AT1G76800	1.48e-05
NM_113458.7	AT3G25600	0.000351058
NM_118591.6	REN1	0.00395264
NM_116687.1	CRK36	0.00100953
NM_112162.2	WBC27	0.000450763
NM_105732.2	AT1G70640	0.00311824
NM_100483.2	AT1G06030	0.00122668
NM_105537.4	AT1G68650	0.00313531
NM_106617.3	WAKL10	0.00382524
NM_124708.2	CRF3	0.00319772
NM_102758.1	AT1G30190	0.00297494
NM_121113.3	AT5G10750	8.41e-13
NM_123085.3	RVE2	0.00183986
NM_113778.2	AT3G28580	0.00468761
NM_100054.2	ATAF1	3.05e-08
NM_102482.3	AT1G27200	2.08e-11
NM_106445.3	AT1G77960	0.0050271
NM_105269.4	TPX2	0.00641907
NM_202133.1	JAZ1	0.00124498
NM_129002.2	CYP710A1	0.00325952
NM_100888.3	AT1G10140	0.00118429
NM_112509.1	PAB6	4.42e-05
NM_100394.3	CYP88A3	8.34e-08
NM_115614.2	AT3G57540	3.51e-10
NM_118304.4	MSRB8	0.00689989
NM_120735.1	AT5G06520	0.00118887
NM_001203213.1	AT3G60420	0.00178992
NM_124657.2	AT5G52790	1.99e-06
NM_115407.3	EXPA16	3.85e-06
NM_115142.4	PAP22	0.00429631
NM_118231.3	AAT1	0.00186648
NM_102950.3	XTH30	0.000966435
NM_119007.2	AT4G28650	1.88e-10
NM_102147.2	AT1G22990	0.00861629
NM_125889.1	PROPEP3	0.00178992
NM_126108.1	MAPKKK19	0.00647271
NM_111070.4	SRG3	2.01e-05
NM_125815.2	AT5G64190	0.00983126
NM_119403.6	AT4G32510	0.000978684
NM_119854.2	RAP2.10	1.44e-07
NM_111867.3	AT3G10320	0.0100787
NM_128589.2	SIP4	4.56e-06
NM_127658.3	AT2G20880	0.00053882
NM_104542.2	AT1G56660	0.00804061
NM_101968.2	AT1G21140	0.00937901
NM_118204.2	AT4G20860	0.00331906
NM_125711.4	BT1	8.68e-11
NM_119651.3	LAP5	0.00318216
NM_118694.4	AT4G25620	1.62e-18
NM_120003.2	AT4G38410	0.00940787
NM_148720.2	AT3G13275	1.06e-05
NM_104057.1	ILL5	0.00410273
NM_114477.1	AT3G46080	0.00254085
NM_124880.2	AT5G54980	1.75e-10
NM_130157.4	AT2G45940	0.00130263
NM_129152.2	PUB23	0.00149764
NM_126330.3	AT2G02750	0.00631243
NM_129331.2	AT2G37750	0.0127258
NM_105113.3	AT1G64380	0.00346613
NM_102111.3	MYB3	9.78e-06
NM_118004.2	HSF_A4A	1.14e-05
NM_114359.1	CHX4	0.0121938
NM_114813.3	NAC062	8.03e-11
NM_105746.3	AT1G70780	1.75e-09
NM_101160.1	AT1G12890	0.00931295
NM_124215.1	ATGLR1.2	0.0102883
NM_100437.2	AT1G05575	0.0128279
NM_106118.2	GSTU10	0.000110609
NM_112149.3	MRP7	0.000217976
NM_111822.2	AT3G09870	0.00482298
NM_203246.2	AT5G61670	0.00988324
NM_123973.3	PTR3	0.0109508
NM_114298.2	NIT2	0.0150814
NM_112446.2	AT3G15760	0.00108728
NM_118328.3	WRKY31	0.014199
NM_114940.2	AT3G50800	0.00442991
NM_203152.1	AT5G44005	4.39e-08
NM_121297.2	AT5G12940	0.000978684
NM_111218.3	CYP89A9	2.39e-07
NM_128632.3	PSBP-2	0.00242357
NM_180085.3	BGLU28	0.0153637
NM_116777.1	AT4G05380	0.0135166
NM_104622.2	AT1G58420	0.0012849
NM_123614.1	AT5G42490	0.00393966
NM_124417.2	AT5G50360	0.0107495
NM_129661.3	AT2G40960	0.000517232
NM_113639.3	AT3G27250	0.000681998
NM_125473.3	AT5G60800	0.0019263
NM_001160744.1	GRF1	0.0157444
NM_105820.3	AT1G71520	0.00241944
NM_116746.4	AT4G05070	5.35e-07
NM_106060.2	AT1G74010	0.0186706
NM_100617.2	HAI2	5.9e-05
NM_120370.2	AT5G02920	0.00616819
NM_121461.3	NRT2.7	1.3e-05
NM_128102.5	AT2G25450	0.0201975
NM_001160728.1	AT4G02200	0.0202157
NM_104103.5	ROPGEF11	0.0200608
NM_128825.3	RLP22	0.0164441
NM_124672.2	AT5G52940	0.00340358
NM_112206.1	AT3G13600	0.0183587
NM_129576.2	PP2C5	0.0063537
NM_104196.3	ERF8	1.02e-05
NM_100121.4	GA2OX6	0.023003
NM_112789.2	AT3G19030	0.000978684
NM_179138.2	ACHT2	0.0117616
NM_127503.2	TAG1	0.00416679
NM_100937.3	AT1G10610	0.00025652
NM_103871.3	AT1G49840	0.000148049
NM_105243.3	AT1G65690	0.00109464
NM_104652.2	ZCF37	0.0191798
NM_106309.2	AT1G76590	0.00204058
NM_122313.1	AT5G24080	0.0246013
NM_121946.1	AT5G19410	0.0123201
NM_113191.1	AT3G22910	0.00285468
NM_123314.3	AT5G39520	0.0093641
NM_112545.1	ATL2	2.42e-08
NM_118862.2	AT4G27280	0.0181745
NM_111526.3	AT3G06500	5.58e-09
NM_105911.4	AT1G72520	9.13e-05
NM_123334.2	AIG2L	0.0136753
NM_202810.1	AT4G12735	0.0229068
NM_130216.2	AIB	5.76e-08
NM_124653.3	AT5G52750	0.00130633
NM_201734.1	AGP9	0.0132816
NM_127788.3	AT2G22200	0.00925957
NM_102457.5	AT1G26930	0.00467035
NM_112944.2	SVL3	0.0127754
NM_147879.2	AT5G21960	0.00400646
NM_114908.4	HR4	0.0278465
NM_117536.3	IAA1	1.84e-06
NM_124322.3	bZIP1	0.000643198
NM_116368.1	AT4G01380	0.00682719
NM_126589.2	ACO3	0.000343884
NM_116772.3	AGD13	0.00399305
NM_102679.5	COR413IM1	0.000411155
NM_103733.3	YSL8	0.00249728
NM_129452.3	PHT1;4	0.000554694
NM_119889.2	MYB73	0.0014442
NM_129406.3	CIPK22	0.0223796
NM_104159.1	AT1G52810	0.0144618
NM_115100.2	SYP122	0.000214882
NM_100869.3	RAS1	0.0266655
NM_119055.2	AT4G29110	4.9e-05
NM_128328.2	CYP94C1	0.0142663
NM_128681.2	HEMA3	0.0108918
NM_148445.3	EXO70H6	2.18e-07
NM_102105.1	AT1G22570	0.00109464
NM_113740.5	PMZ	0.0214356
NM_118224.2	AT4G21060	0.0102231
NM_122420.1	CIPK25	0.0288309
NM_128082.5	AT2G25250	6.48e-05
NM_111436.5	PLDP2	4.15e-05
NM_115765.3	TT12	0.00785128
NM_114671.2	AT3G48020	0.0251201
NM_122030.3	BCB	0.000275375
NM_127853.1	AT2G22880	0.0313311
NM_105414.3	AT1G67470	1.13e-07
NM_147904.2	AT5G22545	0.0336821
NM_102039.2	AT1G21910	0.00695916
NM_113635.2	AT3G27210	2.28e-05
NM_121774.1	AT5G17680	0.0285514
NM_117545.3	GLP9	0.0324679
NM_119190.3	GAE1	9.99e-13
NM_102584.2	AT1G28190	0.00332085
NM_117261.5	AT4G11910	0.0193129
NM_101914.3	CAT1	0.0329339
NM_130085.3	AT2G45220	0.0284072
NM_128205.2	UGT76D1	0.0375833
NM_127155.1	AT2G15960	4.12e-05
NM_124992.3	AT5G56100	0.00655965
NM_129440.3	AT2G38830	0.000954957
NM_127891.1	AT2G23270	0.0105918
NM_124825.1	AT5G54450	0.0150405
NM_101680.2	RABA6b	0.0340054
NM_128290.3	AT2G27310	0.00176084
NM_117369.2	AT4G13000	0.000701605
NM_122634.3	PNC2	5.7e-05
NM_118519.3	AT4G23880	0.00177546
NM_127851.4	PSK2	0.00547935
NM_114953.2	BCS1	0.00255782
NM_148669.4	AT1G79915	0.0102825
NM_123828.3	MAP18	0.0296505
NM_119574.3	UGT73B3	0.0137491
NM_113430.1	AT3G25240	0.0339846
NM_102260.3	AT1G24140	0.00203139
NM_105953.2	AT1G72950	0.00871492
NM_101777.1	AT1G19190	0.0417958
NM_114936.4	GATL2	5.89e-06
NM_001161129.1	AT3G09405	0.0340844
NM_105049.4	AT1G63720	0.00602749
NM_101756.2	AT1G18990	0.0285514
NM_122964.2	AT5G35735	0.00013827
NM_121625.4	AT5G16200	0.0411398
NM_126249.4	PAP7	0.00856581
NM_120998.1	PUM21	0.0418961
NM_120769.2	PGIP1	0.0013516
NM_129751.1	AT2G41870	2.98e-09
NM_120268.3	WRKY62	0.0347546
NM_115275.3	AT3G54150	0.0397016
NM_122135.5	NIT4	0.00231413
NM_129752.4	GK-1	2e-07
NM_202265.2	ATHAL3B	0.0350506
NM_122483.3	AT5G25820	0.00499467
NM_117614.3	AT4G15260	0.00807349
NM_178980.1	AT4G06534	0.015525
NM_117834.7	AT4G17280	0.0394692
NM_114435.1	AT3G45660	0.0135166
NM_101421.3	PDR12	0.0446911
NM_118518.2	AT4G23870	0.00200006
NM_125953.2	AT5G65550	0.0401328
NM_119560.2	AT4G33985	0.0191535
NM_105576.1	AT1G69050	0.0446143
NM_101356.4	PCR2	0.0127333
NM_129390.2	AT2G38340	0.0488422
NM_104560.1	AT1G57630	0.0461718
NM_103877.3	AT1G49900	0.0479086
NM_106456.4	AT1G78070	9.66e-09
NM_105532.4	AT1G68600	2.12e-06
NM_115875.4	BGLU27	0.0255293
NM_118827.1	MYB97	0.0207048
NM_115448.1	AT3G55900	0.0452686
NM_112943.4	AT3G20510	0.00129868
NM_127751.2	AT2G21820	0.0384426
NM_130004.2	AT2G44410	0.000463693
NM_114294.2	AT3G44260	0.0120023
NM_115200.4	AT3G53400	1.53e-07
NM_115857.2	AT3G59940	3.41e-08
NM_126130.2	MYBR1	0.004542
NM_123430.1	SDH2-2	0.00909133
NM_129019.4	PID	0.000377841
NM_101939.1	PHT1;8	0.00749334
NM_106061.3	SS2	0.00193659
NM_119770.3	ARO3	1.44e-05
NM_116366.3	AT4G01360	0.0325354
NM_103698.3	PMEI1	0.0243173
NM_125081.2	AT5G56990	0.000309019
NM_123999.2	AT5G46295	0.0374104
NM_126364.1	AT2G03130	0.0479086
NM_111067.1	AT3G02010	0.0247995
NM_129154.3	EDA12	0.000545922
NM_123931.2	AT5G45630	0.0164441
NM_122523.3	AT5G26220	0.0125354
NM_105948.3	AT1G72900	0.0199267
NM_118726.2	AT4G25930	0.00937901
NM_125880.1	AT5G64820	0.0122065
NM_124835.2	AT5G54550	0.0159209
NM_119900.2	CYP81D8	0.014199
NM_103823.1	AT1G49330	0.029856
NM_122575.2	GATA23	0.00852435
NM_111990.3	TBL8	0.0495677
NM_129404.3	WRKY33	0.00266155
NM_127151.2	AT2G15910	0.0195193
NM_103457.3	AT1G42980	0.0127258
NM_111691.4	AT3G08570	0.0221883
NM_114775.2	AT3G49160	0.0214356
NM_115760.2	AT3G58980	0.00141658
NM_129094.2	AT2G35420	0.0036981
NM_119244.2	SIP3	4.02e-08
NM_129686.1	PIP5K5	2.32e-05
NM_125080.2	AT5G56980	1.08e-05
NM_128284.2	AT2G27260	3.4e-05
NM_114971.1	AT3G51110	3.06e-05
NM_121497.4	SAG101	0.0296505
NM_105904.3	JAZ6	0.000495574
NM_116580.3	AT4G03420	1.13e-08
NM_104158.1	AT1G52800	0.0313288
NM_124329.2	WRKY48	0.00285657
NM_001084200.2	AT1G36622	0.00185231
NM_104048.3	DOF1	2.23e-06
NM_113113.3	AT3G22160	0.00354271
NM_120242.2	PRA1.B5	0.00937901
NM_119708.3	DRL1	0.0271455
NM_121477.3	AT5G14730	0.0479086
NM_127426.2	TPS11	0.0168931
NM_101829.3	ATTRX4	0.00947552
NM_102221.4	BCA3	0.0120766
NM_102764.2	AT1G30250	0.00740661
NM_129952.6	AT2G43900	0.000697788
NM_117790.3	RPP4	0.000259284
NM_121131.2	CIPK5	5.68e-05
NM_117320.2	AT4G12500	5.15e-06
NM_102464.3	AT1G27020	0.0001236
NM_117756.6	AT4G16563	4.9e-05
NM_128160.2	PDF1.3	0.000235362
NM_113620.3	TSO2	3.51e-08
NM_129387.2	PYL4	1.25e-10
NM_111292.3	AT3G04210	6.22e-07
NM_116722.3	MSRB6	6.02e-05
NM_001202715.1	AT2G30766	0.000260179
NM_127940.1	AT2G23770	0.000261665
NM_001085241.1	AT5G44568	5.5e-06
NM_129593.2	PYL6	0.000747898
NM_117217.1	CRK30	0.000906227
NM_104929.2	AT1G62500	7.47e-07
NM_128629.1	AT2G30760	0.00491656
NM_113121.4	PCC1	0.00586516
NM_111447.2	AT3G05730	2.33e-06
NM_126767.1	AT2G07739	3.17e-05
NM_130081.4	AT2G45180	1.72e-10
NM_123769.3	AT5G44020	1.13e-05
NM_148737.1	AT3G20362	0.00516291
NM_129921.5	AT2G43590	0.013648
NM_179024.1	AT4G10265	0.0143801
NM_103810.2	AT1G49200	0.00929524
NM_120044.2	AT4G38840	1.41e-10
NM_123640.3	AT5G42760	0.00346613
NM_119810.2	AT4G36470	0.000927752
NM_100039.1	AT1G01570	0.00805698
NM_104521.2	NAS4	0.0191798
NM_112540.2	AT3G16670	0.0161063
NM_118308.3	AT4G21870	0.000236514
NM_119820.4	RL3	4.25e-05
NM_100267.3	FLA9	3.01e-05
NM_001198370.1	AT1G63295	0.000980117
NM_120626.2	PYL5	0.00266262
NM_125360.2	AT5G59680	0.0148279
NM_116161.2	AT3G62960	0.0284917
NM_130208.3	CNGC11	0.00459907
NM_117732.6	OPT3	0.0218305
NM_104062.2	AT1G51820	0.0196622
NM_112713.3	BTS	0.0275923
NM_111256.3	AT3G03850	0.00189196
NM_116080.2	PGP21	4.52e-05
NM_180045.3	RPL16A	6.48e-09
NM_118063.4	AT4G19430	0.0323597
NM_101075.2	AT1G12030	0.0372365
NM_117028.3	GASA3	0.0230552
NM_104409.3	AGP21	0.000109772
NM_126137.3	AT5G67370	0.0492548
NM_129674.3	AT2G41090	0.000593461
NM_117443.3	AT4G13690	0.0480191
NM_118971.3	AT4G28310	0.000132291
NM_113527.1	CYP71B22	7.28e-07
NM_115026.1	AT3G51670	0.000537839
NM_118702.3	BETA-OHASE_1	0.000602078
NM_102683.2	AT1G29430	7.02e-05
NM_123674.1	CYCA3;1	0.0050271
NM_118864.1	AT4G27300	0.000531294
NM_148455.1	PP2-A10	0.0422929
NM_179449.1	AT1G47395	0.0201925
NM_125649.4	AT5G62550	4.12e-05
NM_104922.2	AT1G62420	0.0247944
NM_001202983.1	AHP4	0.0355593
NM_127678.3	AT2G21080	0.00149343
NM_001085080.1	AT5G08760	0.00505037
NM_112654.1	NAC057	0.0251386
NM_124852.2	AT5G54710	2.34e-05
NM_104494.2	AT1G56150	0.0143801
NM_104153.3	AT1G52750	0.0144634
NM_103929.3	HKL1	0.000202712
NM_130031.2	AT2G44670	0.000887063
NM_100285.3	AT1G04040	0.00144374
NM_105902.3	AT1G72430	0.00551797
NM_114934.1	UGT72E1	0.00140069
NM_001036587.2	AT4G18205	0.000725073
NM_119622.2	AT4G34560	0.000392048
NM_119642.3	AT4G34760	4.92e-05
