# Supplementary material for: Analyses of RNA-Seq and sRNA-Seq data reveal a complex network of anti-viral defense in TCV-infected Arabidopsis thaliana
Source: Sci Rep. 2016 Oct 26;6:36007. doi: 10.1038/srep36007 (PMC5080594; doi:10.1038/srep36007)
Supplement: Supplementary Table S3 [file srep36007-s4.xls]

## Sheet: Sheet1
Supplementary Table 3. List of WT and dcl1-9 shared DEGs.
AAT1
ACO3
ADT5
AGD13
AGP21
AIG1
AIG2L
AOC3
ARO3
AT1G02660
AT1G04040
AT1G05575
AT1G06030
AT1G07135
AT1G10140
AT1G10610
AT1G11210
AT1G12030
AT1G13340
AT1G18990
AT1G19020
AT1G19190
AT1G19210
AT1G19380
AT1G21520
AT1G21910
AT1G22190
AT1G22570
AT1G23710
AT1G24140
AT1G26930
AT1G27020
AT1G28190
AT1G29290
AT1G29430
AT1G30190
AT1G30250
AT1G32920
AT1G35210
AT1G36622
AT1G42980
AT1G43910
AT1G49200
AT1G49450
AT1G52750
AT1G52800
AT1G52810
AT1G56300
AT1G56660
AT1G57630
AT1G60190
AT1G62420
AT1G62500
AT1G63295
AT1G63720
AT1G64380
AT1G65690
AT1G67600
AT1G68650
AT1G69050
AT1G69890
AT1G70640
AT1G70780
AT1G71520
AT1G72430
AT1G72520
AT1G72900
AT1G72920
AT1G72940
AT1G72950
AT1G74010
AT1G76590
AT1G76600
AT1G76800
AT1G78990
AT1G79915
AT1G80440
AT2G02750
AT2G03130
AT2G15960
AT2G20880
AT2G21820
AT2G22200
AT2G22880
AT2G24550
AT2G27310
AT2G27830
AT2G28400
AT2G30020
AT2G30230
AT2G30766
AT2G31100
AT2G35290
AT2G36220
AT2G36780
AT2G37750
AT2G38790
AT2G38830
AT2G40960
AT2G41870
AT2G43590
AT2G44410
AT2G44670
AT2G45180
AT2G45940
AT3G02010
AT3G03850
AT3G04010
AT3G05730
AT3G06500
AT3G07350
AT3G08570
AT3G09405
AT3G09870
AT3G10320
AT3G10930
AT3G13433
AT3G13900
AT3G13950
AT3G15760
AT3G16510
AT3G16670
AT3G18250
AT3G19030
AT3G20510
AT3G22160
AT3G22600
AT3G22910
AT3G23170
AT3G25240
AT3G25600
AT3G27210
AT3G27250
AT3G28510
AT3G28580
AT3G28600
AT3G44260
AT3G45660
AT3G45730
AT3G46620
AT3G48020
AT3G49160
AT3G51110
AT3G52800
AT3G53400
AT3G54150
AT3G55910
AT3G56880
AT3G57540
AT3G57950
AT3G60420
AT3G60966
AT3G61410
AT3G63380
AT4G01380
AT4G03420
AT4G05380
AT4G06534
AT4G11170
AT4G11910
AT4G12410
AT4G12735
AT4G13000
AT4G15260
AT4G16563
AT4G17280
AT4G18422
AT4G19430
AT4G21060
AT4G21870
AT4G23880
AT4G25930
AT4G27280
AT4G27300
AT4G27652
AT4G28140
AT4G28310
AT4G28650
AT4G29110
AT4G29780
AT4G32020
AT4G32510
AT4G34560
AT4G34760
AT4G36040
AT4G36470
AT4G38410
AT4G38840
AT5G03210
AT5G05750
AT5G06520
AT5G08760
AT5G08770
AT5G14730
AT5G18040
AT5G19410
AT5G21960
AT5G22250
AT5G22545
AT5G23380
AT5G24200
AT5G25820
AT5G26220
AT5G35735
AT5G39520
AT5G42490
AT5G42760
AT5G44005
AT5G44020
AT5G44568
AT5G45630
AT5G46710
AT5G51190
AT5G51580
AT5G52050
AT5G52750
AT5G52790
AT5G52940
AT5G54450
AT5G54550
AT5G54710
AT5G56980
AT5G56990
AT5G59550
AT5G60680
AT5G60800
AT5G61670
AT5G62550
AT5G62770
AT5G63130
AT5G64190
AT5G64820
AT5G65207
AT5G65300
AT5G65550
AT5G66650
ATAF1
ATGLR1.2
ATHAL3B
ATL2
ATTRX4
BAP2
BCS1
BETA-OHASE_1
BT5
BTS
CAT1
CBF2
CEJ1
CHAT
CHX4
CIPK22
CIPK25
CIPK5
CML11
CMPG2
CNGC11
CNI1
COBL8
COR413IM1
CRK30
CRK36
CYCA3;1
CYP71B22
CYP88A3
CYP89A9
CYP94C1
DAR6
DOX1
DREB1A
DRL1
ERF-1
ERF104
ERF11
ERF13
ERF2
ERF4
ERF5
ERF6
ERF8
EXO70H6
EXPA16
FER1
FLA9
GA2OX6
GATA23
GATL2
GID1B
GK-1
GLR2.5
GPAT2
GPAT3
GRF1
GSTU10
GSTU11
HAI2
HEMA3
HO4
HR4
HSFC1
HSF_A4A
HSPRO2
JAZ8
MAP18
MAPKKK19
MAPKKK21
MKK9
MRP8
MSRB6
MSRB8
MSS1
MYB2
MYB3
MYB73
MYB97
MYBR1
MYC2
NAC001
NAC019
NAC046
NAC057
NAC102
NAC3
NAC6
NAP
NAS3
NAS4
NCED3
NCED5
NHL3
NIT4
NPC4
NRT2.7
NUDT4
NUDT8
ORA47
PAP22
PAP7
PBP1
PCC1
PCR2
PDF1.3
PDR12
PGIP1
PGP21
PHT1;4
PHT1;8
PLDP2
PMEI1
PMZ
PNC2
PNP-A
PP2-A10
PP2-B11
PP2C5
PP2CA
PRA1.B5
PROPEP3
PSK2
PTR3
PUB18
PUB54
PUM21
PYL4
RAP2.10
RAP2.4
RAS1
RAV1
RD26
RHL41
RL3
RLP22
ROPGEF13
RPL16A
RPP4
RVE2
SAG101
SDH2-2
SIP3
SIP4
SPX3
SRC2
SRG3
SS2
STZ
SVL3
SVL5
SYP122
SZF1
TAG1
TBL8
TCH4
TEM1
TET8
TSO2
TT12
UCP5
UGT72E1
UGT73B3
UGT76D1
WAK4
WAKL10
WRKY31
WRKY33
WRKY40
WRKY46
WRKY62
WRKY75
XTH30
YSL1
YSL8
ZAT6
ZCF37
