# Supplementary material for: Analyses of RNA-Seq and sRNA-Seq data reveal a complex network of anti-viral defense in TCV-infected Arabidopsis thaliana
Source: Sci Rep. 2016 Oct 26;6:36007. doi: 10.1038/srep36007 (PMC5080594; doi:10.1038/srep36007)
Supplement: Supplementary Table S4 [file srep36007-s5.xls]

## Sheet: Sheet1
Supplementary Table 4. List of dcl1-9 unique DEGs.
ACHT2
ACS6
AGP9
AHP4
AIB
AT1G01570
AT1G12890
AT1G13520
AT1G15010
AT1G18740
AT1G20823
AT1G21140
AT1G22990
AT1G27100
AT1G27200
AT1G27820
AT1G30700
AT1G32928
AT1G33760
AT1G44830
AT1G47395
AT1G49330
AT1G49840
AT1G49900
AT1G50750
AT1G51820
AT1G56150
AT1G58420
AT1G61470
AT1G66180
AT1G66500
AT1G67470
AT1G68600
AT1G74450
AT1G77640
AT1G77960
AT1G78070
AT2G01300
AT2G05940
AT2G07739
AT2G15910
AT2G20670
AT2G21080
AT2G23270
AT2G23770
AT2G25250
AT2G25450
AT2G27260
AT2G30760
AT2G35420
AT2G38340
AT2G39650
AT2G41090
AT2G42760
AT2G43900
AT2G45220
AT3G02840
AT3G04210
AT3G06890
AT3G10300
AT3G13275
AT3G13600
AT3G20340
AT3G20362
AT3G46080
AT3G49130
AT3G50800
AT3G51670
AT3G55840
AT3G55900
AT3G56790
AT3G57450
AT3G57930
AT3G58980
AT3G59940
AT3G62960
AT4G01360
AT4G01535
AT4G02200
AT4G05070
AT4G10265
AT4G12040
AT4G12500
AT4G13690
AT4G18205
AT4G20860
AT4G23870
AT4G25620
AT4G27657
AT4G28405
AT4G33920
AT4G33985
AT4G39670
AT5G02920
AT5G10750
AT5G11070
AT5G12940
AT5G16200
AT5G17350
AT5G17680
AT5G21940
AT5G24080
AT5G38710
AT5G43620
AT5G44350
AT5G45350
AT5G46295
AT5G50360
AT5G52930
AT5G54470
AT5G54980
AT5G56100
AT5G59680
AT5G64870
AT5G67370
BCA3
BCB
BGLU27
BGLU28
BT1
CAMBP25
CHX17
CML23
CML37
CRF3
CYP710A1
CYP81D8
CYP94B3
DDF1
DIC2
DOF1
DREB2B
EDA12
ERD15
EXO70B1
FMO1
GAE1
GASA3
GATL10
GLP9
GLR1.3
HKL1
HSFB2A
IAA1
ILL5
JAZ1
JAZ6
LAP5
MAN1
MAPKKK14
MRP7
MSS3
MYB7
MYB77
NAC062
NIT2
NUDT21
NUDT7
OPT3
PAB6
PID
PIP5K5
PSBP-2
PUB22
PUB23
PUP14
PUP18
PYL5
PYL6
RABA6b
REN1
RNS1
ROPGEF11
TCH2
TIP
TPS11
TPX2
UBQ11
WBC27
WRKY22
WRKY48
bZIP1
