# Supplementary material for: Analyses of RNA-Seq and sRNA-Seq data reveal a complex network of anti-viral defense in TCV-infected Arabidopsis thaliana
Source: Sci Rep. 2016 Oct 26;6:36007. doi: 10.1038/srep36007 (PMC5080594; doi:10.1038/srep36007)
Supplement: Supplementary Table S5 [file srep36007-s6.xls]

## Sheet: Sheet1
Supplementary Table 5. Revigo data for treemaps visualization.
term_ID	description	log10pvalue	uniqueness	dispensability
WT and dcl1-9 shared
GO:0008152	metabolic process	0	0.994	0
GO:0009987	cellular process	0	0.989	0
GO:0010200	response to chitin	-1.7696	0.814	0
GO:0009743	response to carbohydrate	-0.7696	0.803	0.628
GO:0042221	response to chemical	-0.3279	0.8	0.308
GO:0033036	macromolecule localization	0	0.926	0
GO:0006810	transport	0	0.915	0.498
GO:0006811	ion transport	0	0.912	0.631
GO:0044262	cellular carbohydrate metabolic process	0	0.875	0
GO:0050896	response to stimulus	0	0.972	0
GO:0051179	localization	0	0.974	0
GO:0065007	biological regulation	0	0.974	0
GO:0044238	primary metabolic process	0	0.954	0.015
GO:0009058	biosynthetic process	0	0.953	0.038
GO:0007165	signal transduction	0	0.546	0.039
GO:0009628	response to abiotic stimulus	0	0.822	0.49
GO:0009611	response to wounding	0	0.825	0.44
GO:0006979	response to oxidative stress	0	0.806	0.521
GO:0009725	response to hormone	0	0.785	0.625
GO:0009605	response to external stimulus	0	0.802	0.587
GO:0009719	response to endogenous stimulus	0	0.833	0.44
GO:0006952	defense response	0	0.806	0.588
GO:0006950	response to stress	0	0.786	0.686
GO:0010033	response to organic substance	0	0.794	0.486
GO:0006807	nitrogen compound metabolic process	0	0.953	0.044
GO:0006066	alcohol metabolic process	0	0.91	0.067
GO:0006629	lipid metabolic process	0	0.884	0.131
GO:0044237	cellular metabolic process	0	0.901	0.073
GO:0046483	heterocycle metabolic process	0	0.857	0.247
GO:0006796	phosphate-containing compound metabolic process	0	0.846	0.187
GO:0006793	phosphorus metabolic process	0	0.873	0.187
GO:0006139	nucleobase-containing compound metabolic process	0	0.761	0.231
GO:0016310	phosphorylation	0	0.864	0.649
GO:0016070	RNA metabolic process	0	0.685	0.464
GO:0009059	macromolecule biosynthetic process	0	0.721	0.554
GO:0044249	cellular biosynthetic process	0	0.778	0.15
GO:0006355	regulation of transcription, DNA-templated	0	0.469	0.674
GO:0034645	cellular macromolecule biosynthetic process	0	0.66	0.55
GO:0019222	regulation of metabolic process	0	0.679	0.695
GO:0006464	cellular protein modification process	0	0.744	0.084
GO:0019538	protein metabolic process	0	0.772	0.448
GO:0010467	gene expression	0	0.767	0.493
GO:0043687	post-translational protein modification	0	0.832	0.586
GO:0005975	carbohydrate metabolic process	0	0.882	0.129
GO:0044260	cellular macromolecule metabolic process	0	0.705	0.313
GO:0043412	macromolecule modification	0	0.807	0.354
GO:0043170	macromolecule metabolic process	0	0.866	0.109
GO:0044267	cellular protein metabolic process	0	0.723	0.614
dcl1_9 unique
GO:0006464	cellular protein modification process	0	0.651	0
GO:0016070	RNA metabolic process	0	0.576	0.464
GO:0043687	post-translational protein modification	0	0.767	0.586
GO:0019538	protein metabolic process	0	0.688	0.386
GO:0044260	cellular macromolecule metabolic process	0	0.605	0.493
GO:0010467	gene expression	0	0.68	0.281
GO:0009059	macromolecule biosynthetic process	0	0.616	0.506
GO:0006139	nucleobase-containing compound metabolic process	0	0.687	0.218
GO:0043412	macromolecule modification	0	0.733	0.314
GO:0044249	cellular biosynthetic process	0	0.697	0.554
GO:0043170	macromolecule metabolic process	0	0.823	0.109
GO:0006355	regulation of transcription, DNA-templated	0	0.311	0.674
GO:0044267	cellular protein metabolic process	0	0.626	0.614
GO:0034645	cellular macromolecule biosynthetic process	0	0.542	0.497
GO:0019222	regulation of metabolic process	0	0.568	0.695
GO:0006950	response to stress	0	0.929	0
GO:0042221	response to chemical	0	0.927	0.605
GO:0008152	metabolic process	0	0.992	0
GO:0009987	cellular process	0	0.984	0
GO:0050896	response to stimulus	0	0.958	0
GO:0051179	localization	0	0.962	0
GO:0065007	biological regulation	0	0.961	0
GO:0044238	primary metabolic process	0	0.937	0.017
GO:0009058	biosynthetic process	0	0.934	0.038
GO:0006807	nitrogen compound metabolic process	0	0.935	0.044
GO:0044237	cellular metabolic process	0	0.869	0.068
GO:0016310	phosphorylation	0	0.814	0.649
GO:0006796	phosphate-containing compound metabolic process	0	0.792	0.117
GO:0006793	phosphorus metabolic process	0	0.83	0.16
