# Supplementary material for: Analyses of RNA-Seq and sRNA-Seq data reveal a complex network of anti-viral defense in TCV-infected Arabidopsis thaliana
Source: Sci Rep. 2016 Oct 26;6:36007. doi: 10.1038/srep36007 (PMC5080594; doi:10.1038/srep36007)
Supplement: Supplementary Table S6 [file srep36007-s7.xls]

## Sheet: Sheet1
Supplementary Table 6. List of primers used for real time PCR.
primer	sequence
PDF1.3-F	CTTTCCTCTTCGCTGCTCTT
PDF1.3-R	CGCAAACTCCTGACCAAGTA
PYL4-F	GATTCCGTTCAGATTCCGAT
PYL4-R	CGGAGCAACACTGATTAGGA
DDF1-F	TATCCCACAGCAGATATGGC
DDF1-R	TATCACATCCGGATCATTGG
GATL10-F	TGTGATCCATCAGCTGTTCA
GATL10-R	CGAAGCAATGAAGTGGAAGA
CRT1-F	CTCGTGGAGGCAAATCTACA
CRT1-R	CTCCGGGAGACCCATAAATA
CRK30-F	TGGTCAAAGCCTACTTGCAC
CRK30-R	TAGCTCGTTCTCGGTCAATG
HO4-F	AGCAGAAGACTTGACTGCGA
HO4-R	TTTGCTCTTCGGACAAGATG
UBQ10-F	GGCCTTGTATAATCCCTGATGAATAAG
UBQ10-R	AAAGAGATAACAGGAACGGAAACATAGT
BET9-F	TTTGAAGAACCGATTTGCAG
BET9-R	CGCGCTTTCTCTTTCTTCTT
Tubulin-F	CTCAAGAGGTTCTCAGCAGTA
Tubulin-R	TCACCTTCTTCATCCGCAGTT
TIR1-F	TAACCGAGCTGTTCCACTTG
TIR1-R	ACCCAGAGAGCGCTACAGAT
At3g03580-F	GAACCTTCGTGTTTGTGGTG
At3g03580-R	GCTACAAGTGCCGTCTTTGA
PPR1-F	CACTACTCGGCGACTTCAGA
PPR1-R	CCGTTAACGCAATCACAATC
PPR2-F	TGTAAGATCGGGTTGGTGAA
PPR2-R	ACCGGCCACAAGAGAGTTAT
AtPPC3-F	TGATCGCTTTCTCGACATTC
AtPPC3-R	AGCTCCTCAAGCTTGCTAGG
APS1-F	TCCCACGAGGACTCTTTCTT
APS1-R	GGAGAGACGATGATCGGATT
APS4-F	AACGCGGGAGCTAATTTCTA
APS4-R	GGGTAGAATGTTGAGGCGTT
SULTR3;5-F	GTCACACTCGACCATAACGG
SULTR3;5-R	AGCCCGGTTGTCTAAGATTG
AFB2-F	CCGAAGAAGGTCTAGTTGCC
AFB2-R	GAGTCGGAAACGGATGAAAT
AFB3-F	GGTTGGACTAGTCGCCATTT
AFB3-R	GCTGCGTTTGTCATCTGTTT
ARF10-F	ATTCGTTGGCCTAATTCACC
ARF10-R	CTTCCTCGGAGAGAATGGAG
ARF16-F	ATATTCAGCGGGTTGGAATC
ARF16-R	ATCCGCAAGGGAACAATTAC
ARF17-F	GTTCCTCGTTTCTGTGCTGA
ARF17-R	GAAATCCCAAACAGCTCCAT
miR158 RT	GTCGTATCCAGTGCAGGGTCCGAGGTATTCGCACTGGATACGACTTTCCA
miR158-F	GCGGCGGCTTTGTCTACAATTT
miR400 RT	GTCGTATCCAGTGCAGGGTCCGAGGTATTCGCACTGGATACGACGTGACT
miR400-F	GCGGCGGTATGAGAGTATTATA
miR5654 RT	GTCGTATCCAGTGCAGGGTCCGAGGTATTCGCACTGGATACGACTGGAAG
miR5654-F	GCGGCGGATAAATCCCAACAT
miR160 RT	GTCGTATCCAGTGCAGGGTCCGAGGTATTCGCACTGGATACGACTGGCAT
miR160-F	GCGGCGGTGCCTGGCTCCCTGT
miR393 RT	GTCGTATCCAGTGCAGGGTCCGAGGTATTCGCACTGGATACGACGGATCA
miR393-F	GCGGCGGTCCAAAGGGATCGCAT
miR160 RT	GTCGTATCCAGTGCAGGGTCCGAGGTATTCGCACTGGATACGACTGGCAT
miR160-F	GCGGCGGTGCCTGGCTCCCTGT
universal R	GTGCAGGGTCCGAGGT
